# Supplementary material for: A Systems Biology Approach Identifies a Regulatory Network in Parotid Acinar Cell Terminal Differentiation
Source: PLoS One. 2015 Apr 30;10(4):e0125153. doi: 10.1371/journal.pone.0125153 (PMC4416001; doi:10.1371/journal.pone.0125153)
Supplement: S2 Table — GO enrichment analysis of DE cluster #1 (Fig 2). (XLSX) [file pone.0125153.s009.xlsx]

## Sheet: Sheet1
Enrichment by Pathway Maps		DE clust1
Maps	Percentage (Background)	Percentage (Data)	p-value	FDR	Network Objects from Active Data
Cell cycle_The metaphase checkpoint	0.203514	1.07391	1.00694e-08	6.77669e-06	SPBC25, BUB3, Rod, Aurora-B, HZwint-1, Dynein 1, cytoplasmic, heavy chain, Survivin, CENP-E, BUB1, CENP-A, HP1 alpha, Aurora-A, CDCA1, CDC20, CENP-F, Zwilch, BUBR1
Cell cycle_Sister chromatid cohesion	0.101757	0.631712	1.57853e-06	0.000531175	PCNA, DNA polymerase sigma, SMC3, RFC3, Separase, SMC1, DCC1, Securin, DERPC, CDK1 (p34)
Cell cycle_Spindle assembly and chromosome separation	0.108541	0.631712	3.73681e-06	0.000838291	KNSL1, Aurora-B, Kid, Dynein 1, cytoplasmic, heavy chain, Separase, Aurora-A, CDC20, Securin, Ran, CDK1 (p34)
Cell cycle_Role of APC in cell cycle regulation	0.156027	0.758054	5.25345e-06	0.000883893	BUB3, Tome-1, Aurora-B, Kid, SKP2, BUB1, Geminin, Aurora-A, CDC20, Securin, CDK1 (p34), BUBR1
Development_NOTCH-induced EMT	0.0881894	0.50537	4.42728e-05	0.00595912	NOTCH1 (NICD), HEY1, E-cadherin, NOTCH4, NOTCH1 receptor, NOTCH1 (NEXT), Fibronectin, Jagged1
Cell cycle_Start of DNA replication in early S phase	0.135676	0.631712	5.36062e-05	0.00601283	MCM3, ORC6L, MCM5, Cdt1, HP1 alpha, Geminin, MCM4, Cyclin E, MCM10, CDC45L
Development_TGF-beta-dependent induction of EMT via SMADs	0.217082	0.821226	6.30916e-05	0.0060658	NOTCH1 (NICD), ID2, HEY1, N-cadherin, Occludin, E-cadherin, TWIST1, SP1, Fibronectin, Jagged1, Vimentin, ETS1, Claudin-1
DNA damage_ATM/ATR regulation of G1/S checkpoint	0.156027	0.631712	0.000232744	0.0177225	PCNA, Chk1, FANCL, p21, CDK4, SMC1, FANCD2, p53, Cyclin E, USP1
Enrichment by GO Processes		DE clust1
Processes	Percentage (Background)	Percentage (Data)	p-value	FDR	Network Objects from Active Data
mitotic cell cycle	3.90747	12.0657	2.78948e-44	1.86727e-40	C-Nap1(CEP2), FAM33A, PAK3, NPAT, chTOG, RFC4, CP110, TOP2 alpha, Cyclin D2, NUP155, LATS2, SPBC25, PCNA, NEK6, BUB3, MCM6, ID2, SAM68, Rod, HAUS7, NRIF3, FAM64A, CENPJ, UBE1C, Centrin-2, Tome-1, PTPA, FAM44B, C6orf173, MCM3, DEEPEST, PSMB3, POGZ, KLHL13, ANAPC4, HSP90 alpha, MMS21, ELYS, CAP-C, HELLS (Lsh), Nestin, H-cadherin, TD-60, FASP1, CNAP1, MYH10, DNA polymerase sigma, PSMA1, Chk1, Cyclin…
cell cycle	7.10942	16.6772	6.31568e-37	2.11386e-33	Tubulin epsilon 1, C-Nap1(CEP2), FAM33A, PAK3, NPAT, chTOG, RFC4, GAS7, IRF6, CP110, TOP2 alpha, Cyclin D2, NUP155, LATS2, PARD6G, Caspase-2, SPBC25, PCNA, NEK6, p63, BUB3, MCM6, ID2, SOX11, SAM68, Rod, HAUS7, NRIF3, FAM64A, CENPJ, UBE1C, Centrin-2, D123, Tome-1, PTPA, Histone H2AX, Beta-catenin, FAM44B, C6orf173, G-protein alpha-i1, MCM3, DEEPEST, PSMB3, POGZ, KLHL13, ANAPC4, HSP90 alpha, MMS21,…
cell cycle process	5.71874	14.024	8.14341e-34	1.81707e-30	Tubulin epsilon 1, C-Nap1(CEP2), FAM33A, NPAT, chTOG, RFC4, GAS7, IRF6, CP110, TOP2 alpha, Cyclin D2, NUP155, LATS2, Caspase-2, SPBC25, PCNA, NEK6, p63, BUB3, MCM6, ID2, SOX11, SAM68, Rod, HAUS7, NRIF3, FAM64A, CENPJ, Centrin-2, D123, Tome-1, PTPA, Histone H2AX, Beta-catenin, FAM44B, C6orf173, MCM3, DEEPEST, PSMB3, POGZ, KLHL13, ANAPC4, HSP90 alpha, MMS21, ELYS, CAP-C, HELLS (Lsh), Nestin, TD-60,…
cellular component organization	23.8586	37.271	9.29175e-27	1.55497e-23	Tubulin epsilon 1, C-Nap1(CEP2), Ephrin-B3, FAM33A, PAK3, COL1A1, CLN6, G3P2, chTOG, PEX26, hnRNP-G, Ephrin-B1, CIN85, RPL28, Semaphorin 3C, RFC4, ATR/TEM8, GAS7, PTPR-delta, ZNF703, CP110, TOP2 alpha, Histone H1.0, VWA1, KIAA0409, LEDGF, NUP155, LATS2, SNRPD2 (SMD2), PARD6G, Nectin-4, Keratin 17, SPBC25, CIA/ASF1, TOM20, SLC7A6, PDGF-C, WDHD1, PCNA, BICD2, Axin2, WNT4, ENIGMA, NEK6, Galectin-3, …
cellular component organization or biogenesis	24.5845	38.0291	2.87715e-26	3.85192e-23	Tubulin epsilon 1, C-Nap1(CEP2), Ephrin-B3, FAM33A, PAK3, COL1A1, CLN6, G3P2, chTOG, PEX26, hnRNP-G, Ephrin-B1, CIN85, RPL28, Semaphorin 3C, RFC4, ATR/TEM8, GAS7, PTPR-delta, ZNF703, CP110, TOP2 alpha, Histone H1.0, VWA1, KIAA0409, LSG1, LEDGF, NUP155, LATS2, SNRPD2 (SMD2), PARD6G, Nectin-4, Keratin 17, SPBC25, NHP2-like protein 1, CIA/ASF1, TOM20, SLC7A6, PDGF-C, WDHD1, PCNA, BICD2, Axin2, WNT4,…
cell division	2.48965	7.39103	2.27442e-25	2.5375e-22	FAM33A, chTOG, TOP2 alpha, Cyclin D2, LATS2, PARD6G, SPBC25, NEK6, p63, BUB3, Rod, HAUS7, NRIF3, FAM64A, CENPJ, Centrin-2, D123, Tome-1, POU3F3 (BRN1), FAM44B, C6orf173, G-protein alpha-i1, DEEPEST, POGZ, KLHL13, ANAPC4, MMS21, ELYS, CAP-C, HELLS (Lsh), TD-60, FASP1, CNAP1, CDC42, MYH10, DNA polymerase sigma, AATF (Che-1), Cyclin D1, Centrin 3, KNSL1, MKLP2, Aurora-B, ASPM, CENP-T, CDK5, G-protei…
mitosis	1.72309	5.49589	2.09248e-21	1.75088e-18	FAM33A, chTOG, LATS2, SPBC25, NEK6, BUB3, Rod, HAUS7, NRIF3, FAM64A, Centrin-2, Tome-1, FAM44B, C6orf173, DEEPEST, POGZ, KLHL13, ANAPC4, MMS21, ELYS, CAP-C, HELLS (Lsh), TD-60, FASP1, CNAP1, DNA polymerase sigma, Centrin 3, KNSL1, MKLP2, Aurora-B, ASPM, CENP-T, Kid, TPR, b-Myb, HKLP2, TIM, C10orf119, HZwint-1, SMC3, NUSAP1, HURP, ARHGEF2, Cyclin B2, CDCA2, Tctex-1, Separase, Survivin, CENP-E, KLH…
nuclear division	1.72309	5.49589	2.09248e-21	1.75088e-18	FAM33A, chTOG, LATS2, SPBC25, NEK6, BUB3, Rod, HAUS7, NRIF3, FAM64A, Centrin-2, Tome-1, FAM44B, C6orf173, DEEPEST, POGZ, KLHL13, ANAPC4, MMS21, ELYS, CAP-C, HELLS (Lsh), TD-60, FASP1, CNAP1, DNA polymerase sigma, Centrin 3, KNSL1, MKLP2, Aurora-B, ASPM, CENP-T, Kid, TPR, b-Myb, HKLP2, TIM, C10orf119, HZwint-1, SMC3, NUSAP1, HURP, ARHGEF2, Cyclin B2, CDCA2, Tctex-1, Separase, Survivin, CENP-E, KLH…
cell cycle phase transition	1.7163	5.30638	1.01596e-19	7.55651e-17	C-Nap1(CEP2), NPAT, chTOG, CP110, Cyclin D2, LATS2, PCNA, MCM6, ID2, SAM68, CENPJ, Centrin-2, MCM3, PSMB3, ANAPC4, HSP90 alpha, Nestin, PSMA1, Chk1, Cyclin D1, PLK2, PSMC6, PSMD14, Activin beta A, MCM7, TIM, PSMB7, ORC6L, PR65-alpha, SKP2, Tubulin beta 1, NA14, Cyclin B2, POLA1, Dynein 1, cytoplasmic, heavy chain, PSMB4, Survivin, POLE2, ANP32B (april), PSMA7, PSMB6, PSMA3, MCM5, p21, Translokin,…
organelle organization	12.9231	21.8572	2.63774e-19	1.61621e-16	Tubulin epsilon 1, C-Nap1(CEP2), FAM33A, PAK3, CLN6, G3P2, chTOG, PEX26, CIN85, RFC4, ATR/TEM8, GAS7, CP110, TOP2 alpha, Histone H1.0, KIAA0409, NUP155, LATS2, Keratin 17, SPBC25, CIA/ASF1, TOM20, WDHD1, PCNA, BICD2, Axin2, ENIGMA, NEK6, Calponin-3, p63, HBOA, BLOS2, BUB3, Prohibitin, hSPT3, ARL6, Rod, HAUS7, OBFC1, NRIF3, FAM64A, CENPJ, Centrin-2, Tome-1, PRKCDBP, PTPA, Nephrocystin-5, Histone H…
Enrichment by GO Molecular Functions		DE clust1
Molecular functions	Percentage (Background)	In Data	p-value	FDR	Network Objects from Active Data
protein binding	50.2273	64.3714	2.66743e-20	4.24122e-17	XRN2, C16orf87, C-Nap1(CEP2), ARL6IP6, BMP3B, Ephrin-B3, GSTP1, FAM33A, PAK3, COL1A1, NPAT, ARP6, CLN6, ARID5B, G3P2, chTOG, PEX26, hnRNP-G, Ephrin-B1, CIN85, RPL28, Semaphorin 3C, NOTCH1 (NICD), RFC4, TBC1D14, ATR/TEM8, EIF5A2, GAS7, SPRR1A, PTPR-delta, CRYM, ZNF703, PAFAH beta, NipSnap1, IRF6, CP110, TOP2 alpha, Histone H1.0, VWA1, KIAA0409, NADE(NGFRAP1), Follistatin, EHBP1, Cyclin D2, LEDGF, …
binding	65.2195	77.2584	4.94205e-15	3.92893e-12	XRN2, Tubulin epsilon 1, C16orf87, C-Nap1(CEP2), ARL6IP6, BMP3B, Ephrin-B3, GSTP1, FAM33A, PAK3, MOXD1, COL1A1, NPAT, ARP6, CLN6, ARID5B, G3P2, chTOG, PEX26, hnRNP-G, Ephrin-B1, CIN85, RPL28, Semaphorin 3C, CYP51A1, NOTCH1 (NICD), RFC4, CDO1, TBC1D14, ATR/TEM8, EIF5A2, CRYZL1, GAS7, SPRR1A, PTPR-delta, CRYM, ZNF703, PAFAH beta, NipSnap1, IRF6, CP110, TOP2 alpha, Histone H1.0, VWA1, KIAA0409, NADE…
protein complex binding	4.57228	7.8964	9.37576e-08	4.96915e-05	FAM33A, G3P2, chTOG, PEX26, ATR/TEM8, GAS7, Follistatin, PCNA, Galectin-3, Calponin-3, NDRG1, SAM68, N-cadherin, sVCAM1, IGF-1 receptor, Centrin-2, Beta-catenin, 14-3-3 beta/alpha, EMP2, G-protein alpha-i1, RNF4, DEEPEST, BETA-IG-H3, CAMSAP1, Nestin, FKBP12, MYH10, Fyn, LMW-CCNE1, Cyclin D1, VDAC 1, PLK2, KIAA1128, Centrin 3, KNSL1, MKLP2, von Willebrand factor, PSMD14, Centrin 4, Talin-1, Kid, V…
extracellular matrix structural constituent	0.386677	1.38977	1.8549e-07	7.37321e-05	COL1A1, WNT4, Collagen XIV, Biglycan, Fibrillin 1, Lumican, Fibulin-2, Fibulin-1, Collagen II, COL1A2, EFEMP2, MAGP2, COL5A1, PXDN, COL5A2, COL9A2, COL6A2, Fibronectin, COL9A1, Fibrillin 2, COL11A1, Collagen XII
nucleic acid binding	15.1482	20.9097	7.98093e-07	0.000222019	XRN2, ARID5B, hnRNP-G, RPL28, NOTCH1 (NICD), RFC4, EIF5A2, ZNF703, IRF6, TOP2 alpha, Histone H1.0, LEDGF, DEM1, SNRPD2 (SMD2), NHP2-like protein 1, CCDC55, EMAPII, RKHD3, NF45 (ILF2), WDHD1, PCNA, ZNF358, p63, MCM6, SF3A1, JAB1, SFRS3, SOX11, Prohibitin, SAM68, HEY1, SLIRP, N6amt2, DDX39, SF3B2, RPS5, ZNF644, OBFC1, SHOX2, GRHL3, Centrin-2, GATA-3, POU3F3 (BRN1), SRRF, TEF-4, MSX-2, Histone H2AX,…
DNA binding	10.0197	14.6557	8.37807e-07	0.000222019	ARID5B, hnRNP-G, NOTCH1 (NICD), RFC4, IRF6, TOP2 alpha, Histone H1.0, LEDGF, DEM1, NF45 (ILF2), WDHD1, PCNA, ZNF358, p63, MCM6, SOX11, Prohibitin, SAM68, HEY1, ZNF644, OBFC1, SHOX2, GRHL3, GATA-3, POU3F3 (BRN1), TEF-4, MSX-2, Histone H2AX, Beta-catenin, C6orf173, RPB6, GTF3C6, RNF4, MCM3, EGR1, RNPS1, POGZ, TEF-5, APA1, Fbxl19, CSRNP2, EEPD1, TdIF1, SSRP1, G3BP1 (hdhVIII), EBF4, ZNF32, ELYS, ZFP5…
tubulin binding	1.26857	2.8427	1.83175e-06	0.000416069	FAM33A, G3P2, chTOG, Calponin-3, BLOS2, NDRG1, CENPJ, Centrin-2, DEEPEST, CAMSAP1, Fyn, KIAA1128, Centrin 3, KNSL1, MKLP2, Kid, TPR, KIF4A, HKLP2, LRP130, NUSAP1, HDAC6, KIF3A, MAP-1B, ARHGEF2, Rabkinesin-6, Survivin, Spastin, CENP-E, IFT81, Calpain 6, Translokin, RGS2, RacGAP1, B4GT1, KIF1B, IFT74, SKA1, Cep290, KRMP1, PRC1, Stathmin, Connexin 43, MKLP1, Necdin
cytoskeletal protein binding	4.27379	7.07517	3.82593e-06	0.000760404	FAM33A, G3P2, chTOG, ATR/TEM8, GAS7, T-plastin, NEK6, Calponin-3, BLOS2, NDRG1, E-cadherin, CENPJ, Centrin-2, DEEPEST, CAMSAP1, Drebrin, Phostensin, Par-4, SGK1, ACTR3B, MYH10, Fyn, AATF (Che-1), Band 4.1-like protein 2, KIAA1128, Centrin 3, KNSL1, MKLP2, Talin-1, Kid, APOE, TPR, FAM101B, KIF4A, HKLP2, LRP130, MARCKS, Cofilin, non-muscle, NUSAP1, HDAC6, Scinderin, KIF3A, MAP-1B, ADSSL1, ARHGEF2, …
microtubule binding	0.888678	2.14782	5.7355e-06	0.00101327	FAM33A, G3P2, chTOG, Calponin-3, NDRG1, Centrin-2, DEEPEST, CAMSAP1, KIAA1128, Centrin 3, KNSL1, MKLP2, Kid, KIF4A, HKLP2, LRP130, NUSAP1, HDAC6, KIF3A, MAP-1B, ARHGEF2, Rabkinesin-6, Survivin, Spastin, CENP-E, Calpain 6, Translokin, RacGAP1, KIF1B, SKA1, Cep290, KRMP1, PRC1, MKLP1
threonine-type peptidase activity	0.122108	0.631712	9.02498e-06	0.00130452	PSMB3, PSMA1, PSMB7, PSMB4, PSMA7, PSMB6, PSMA3, PSMA5, PSMA6, PSMA2
Enrichment by Process Networks		DE clust1
Networks	Percentage (Background)	Percentage (Data)	p-value	FDR	Network Objects from Active Data
Cell cycle_Core	0.529136	2.40051	1.17217e-13	1.81686e-11	BUB3, MCM6, Rod, MCM3, CAP-C, Cyclin D1, Aurora-B, Kid, MCM7, ORC6L, Cyclin B2, Separase, Survivin, CENP-E, DNA ligase I, MCM5, p21, BUB1, Cdt1, CDK4, CENP-A, HP1 alpha, Cyclin B1, p57, MCM4, CKS2, Cyclin E, Aurora-A, p19, MCM10, CDC20, MCM8, Zwilch, MAT1, Securin, CDK1 (p34), CDC45L, BUBR1
Cytoskeleton_Spindle microtubules	0.53592	2.33733	1.1661e-12	9.03726e-11	BUB3, Rod, CENPJ, DEEPEST, KNSL1, MKLP2, Aurora-B, Kid, KIF4A, Tubulin beta 1, HZwint-1, SMC3, Cyclin B2, TTK, Dynein 1, cytoplasmic, heavy chain, Separase, CENP-E, BUB1, SMC1, UBE2C, CENP-A, Cyclin B1, Karyopherin alpha 2, CKS2, Aurora-A, NUP153, DYI2, CDC20, CENP-F, Zwilch, DLC1 (Dynein LC8a), MKLP1, Securin, Ran, CDK1 (p34), TCP1-alpha, BUBR1
Cell cycle_S phase	0.712299	2.52685	3.92033e-10	2.0255e-08	C-Nap1(CEP2), RFC4, TOP2 alpha, PCNA, MCM6, MCM3, DNA polymerase sigma, UHRF2, MCM7, ORC6L, SMC3, Cyclin B2, POLA1, RFC3, CRM1, Separase, POLE2, ChAF1 subunit A, DNA ligase I, MCM5, p21, BUB1, Cdt1, SMC1, Cyclin A2, HP1 alpha, Cyclin B1, p53, Geminin, MCM4, Cyclin E, PRIM1, PRIM2A, MCM10, MCM8, DCC1, Securin, DERPC, CDK1 (p34), CDC45L
Cell cycle_Mitosis	0.881894	2.71636	1.36936e-08	5.30628e-07	SPBC25, NF45 (ILF2), BUB3, Rod, ANAPC4, CAP-C, PARP-2, ACTR10, KNSL1, Aurora-B, ASPM, Kid, Cyclophilin G, HZwint-1, SMC3, HDAC6, Cyclin B2, TTK, Dynein 1, cytoplasmic, heavy chain, Tctex-1, Separase, Survivin, CENP-E, NudC, BUB1, SMC1, CENP-A, HP1 alpha, Cyclin B1, Karyopherin alpha 2, Aurora-A, DYI2, PBK, CDCA1, CDC20, CENP-F, Zwilch, DLC1 (Dynein LC8a), MKLP1, Securin, Ran, CDK1 (p34), BUBR1
Cell cycle_G2-M	1.01079	2.71636	1.06403e-06	3.29849e-05	TOP2 alpha, LATS2, BUB3, SAM68, IGF-1 receptor, Centrin-2, 14-3-3 beta/alpha, TCP1-theta, ANAPC4, CAP-C, CNAP1, Chk1, KNSL1, Aurora-B, Kid, SKP2, DNMT3A, Cyclin B2, TCP1-zeta-1, SP1, p21, BUB1, BRRN1, CDC26, UBE2C, Cyclin A2, Cyclin B1, FANCD2, TCP1-beta, p53, CKS2, 14-3-3 theta, Aurora-A, EGFR, IGF-2, CDC20, AKT3, MYRL2, MAT1, Securin, CDK1 (p34), TCP1-alpha, BUBR1
Cell cycle_G1-S	0.827624	2.33733	1.65306e-06	4.13005e-05	Cyclin D2, LATS2, PCNA, JAB1, Prohibitin, UBE1C, 14-3-3 beta/alpha, ANAPC4, Chk1, Cyclin D1, Fe65-like, CDK5, b-Myb, SKP2, TRIP15, CRM1, p21, CDK4, CDC26, Cyclin A2, FANCD2, p53, Karyopherin alpha 2, p57, SKP1, CKS2, TYSY, 14-3-3 theta, Cyclin E, USP1, p19, APP-BP1, CDK inhibitor 3, UHRF1, MAT1, CDK1 (p34), Necdin
DNA damage_Checkpoint	0.610542	1.89514	1.86518e-06	4.13005e-05	RFC4, Cyclin D2, CIA/ASF1, PCNA, Histone H2AX, 14-3-3 beta/alpha, ANAPC4, Ku70, RIF1, Chk1, Cyclin D1, SMC3, Cyclin B2, RFC3, Separase, p21, CDK4, SMC1, CDC26, TOPBP1, Cyclin A2, FANCD2, RUVBL2, p53, RAD1, 14-3-3 theta, Cyclin E, USP1, Securin, CDK1 (p34)
Cell adhesion_Cell-matrix interactions	0.915813	2.40051	8.73892e-06	0.000169317	COL1A1, Galectin-3, Galectin-1, ITGA9, Collagen XIV, Biglycan, Fibrillin 1, Lumican, BETA-IG-H3, Galectin-7, ADAM-TS1, Nidogen-2, Fibulin-2, Fibulin-1, Collagen II, ADAM-TS9, COL1A2, LAMC2, Aggrecanase-1, COL5A1, LAMB3, RHAMM, Decorin, COL5A2, MAGP1, COL9A2, Fibronectin, Tenascin-C, LAMA5, MMP-16, Agrin, EGFR, COL9A1, Fibrillin 2, Collagen XII, CSPG4 (NG2), Connexin 43, Versican
Transcription_mRNA processing	0.936164	2.40051	1.52771e-05	0.000263106	SNRPD2 (SMD2), NHP2-like protein 1, SF3A1, SFRS3, SAM68, DDX39, SF3B2, SRRF, SF3A3, RNPS1, Tex1, LSM5, hnRNP R, SFRS10, CPSF5, RALY, U2 snRNP B2, CRM1, NRB54, MCE1, RBM8 (Y14), Gemin6, NPWBP, NXT1, PSF, SFRS1 (SF2), CPSF6, Mago nashi, hnRNP C, SNRPD1 (SMD1), SFRS9, snRNP-F, CSTF1, DHX15, LSM3, PHF5A, SNRPA, NIPP-1
Cell adhesion_Glycoconjugates	0.644461	1.64245	0.000376178	0.00583076	NADE(NGFRAP1), Galectin-3, Galectin-1, SAP, Galectin-7, CDC42, CCL20, Fibulin-2, Fibulin-1, Actin cytoplasmic 2, RHAMM, Decorin, TrkB, IRS-2, Reticulon 4, Fibronectin, Tenascin-C, IRS-1, Agrin, HAS2, EGFR, SDF-1, Caspase-3, NT-3, BLNK, Versican
Signal transduction_Androgen receptor nuclear signaling	0.712299	1.64245	0.00190841	0.0268912	FKBP5, HBOA, HEY1, Beta-catenin, RNF4, Ku70, Par-4, BAF57, Cyclin D1, BAF155, MAOA, TGIF, HDAC1, PR65-alpha, PAR1, NRB54, LSD1, SRD5A1, Caveolin-1, p21, DDC, Zac1, RIP140, CDK1 (p34), IBP3, VIL2 (ezrin)
Cell adhesion_Attractive and repulsive receptors	0.793705	1.76879	0.00224801	0.0290368	Ephrin-B3, Ephrin-B1, Semaphorin 3C, Plexin A3, Galectin-1, Collagen XIV, Ephrin-A5, Semaphorin 5A, CDC42, Fyn, CRMP2, Ephrin-B receptor 3, VCAM1, CDK5, Actin cytoplasmic 2, Semaphorin 6D, PAK1, ROBO2, 5T4, ICAM1, MICAL, Kalirin, Fibronectin, Ephrin-A receptor 4, UNC5C, Collagen XII, SLIT2, Paxillin
Enrichment by GO Localizations		DE clust1
Localizations	Percentage (Background)	Percentage (Data)	p-value	FDR	Network Objects from Active Data
intracellular non-membrane-bounded organelle	21.871	33.5439	1.24263e-21	5.27496e-19	XRN2, Tubulin epsilon 1, C-Nap1(CEP2), FAM33A, CLMP, ARP6, G3P2, chTOG, hnRNP-G, CIN85, RPL28, RFC4, GAS7, SPRR1A, CRYM, PAFAH beta, CP110, C11orf49, TOP2 alpha, Histone H1.0, KIAA0409, Cyclin D2, LEDGF, LATS2, Keratin 17, T-plastin, SPBC25, NHP2-like protein 1, FKBP5, CIA/ASF1, RKHD3, NF45 (ILF2), WDHD1, PCNA, BICD2, Axin2, ENIGMA, NEK6, Calponin-3, p63, HBOA, BLOS2, BUB3, MCM6, SF3A1, JAB1, ID2…
non-membrane-bounded organelle	21.871	33.5439	1.24263e-21	5.27496e-19	XRN2, Tubulin epsilon 1, C-Nap1(CEP2), FAM33A, CLMP, ARP6, G3P2, chTOG, hnRNP-G, CIN85, RPL28, RFC4, GAS7, SPRR1A, CRYM, PAFAH beta, CP110, C11orf49, TOP2 alpha, Histone H1.0, KIAA0409, Cyclin D2, LEDGF, LATS2, Keratin 17, T-plastin, SPBC25, NHP2-like protein 1, FKBP5, CIA/ASF1, RKHD3, NF45 (ILF2), WDHD1, PCNA, BICD2, Axin2, ENIGMA, NEK6, Calponin-3, p63, HBOA, BLOS2, BUB3, MCM6, SF3A1, JAB1, ID2…
chromosome	3.74466	8.71762	5.71428e-19	1.61714e-16	FAM33A, hnRNP-G, RFC4, TOP2 alpha, Histone H1.0, KIAA0409, Cyclin D2, LEDGF, SPBC25, CIA/ASF1, WDHD1, PCNA, p63, BUB3, ID2, Rod, OBFC1, NRIF3, GATA-3, Histone H2AX, FAM44B, C6orf173, MCM3, DEEPEST, POGZ, SSRP1, MMS21, ELYS, ZFP57, CAP-C, HELLS (Lsh), Ku70, TD-60, FASP1, RIF1, CNAP1, ZFP385, C9orf119, BAF57, LDB1, Histone H3.3, Chk1, EZH2, UHRF2, c-Maf, BAF155, Aurora-B, POT1, CENP-T, TMPOA, TFPT,…
nucleus	30.7578	43.0828	1.88148e-18	3.99343e-16	XRN2, GSTP1, NPAT, ARID5B, G3P2, hnRNP-G, Ephrin-B1, RFC4, EIF5A2, CRYM, ZNF703, PAFAH beta, IRF6, C11orf49, TOP2 alpha, Histone H1.0, KIAA0409, NADE(NGFRAP1), Follistatin, LSG1, Cyclin D2, LEDGF, CD27BP, DEM1, NUP155, MKP-3, LATS2, SNRPD2 (SMD2), Caspase-2, SPBC25, PIPS, NHP2-like protein 1, FKBP5, CIA/ASF1, CCDC55, EMAPII, RKHD3, PDGF-C, NF45 (ILF2), WDHD1, PCNA, CRP2, Axin2, ZNF358, LSMD1, NEK…
chromosomal part	3.18839	7.64371	8.59636e-18	1.45966e-15	FAM33A, hnRNP-G, RFC4, TOP2 alpha, Histone H1.0, KIAA0409, Cyclin D2, LEDGF, SPBC25, CIA/ASF1, WDHD1, PCNA, p63, BUB3, ID2, Rod, OBFC1, NRIF3, GATA-3, Histone H2AX, FAM44B, C6orf173, MCM3, DEEPEST, POGZ, MMS21, ELYS, ZFP57, CAP-C, HELLS (Lsh), Ku70, TD-60, FASP1, RIF1, CNAP1, ZFP385, C9orf119, LDB1, Histone H3.3, Chk1, EZH2, UHRF2, c-Maf, Aurora-B, POT1, CENP-T, TMPOA, TFPT, Kid, TPR, NUDCD2, b-M…
nuclear part	17.4819	27.1004	1.89911e-17	2.68725e-15	XRN2, NPAT, hnRNP-G, RFC4, EIF5A2, CRYM, ZNF703, PAFAH beta, C11orf49, TOP2 alpha, Histone H1.0, KIAA0409, LSG1, Cyclin D2, LEDGF, CD27BP, NUP155, MKP-3, SNRPD2 (SMD2), NHP2-like protein 1, FKBP5, CCDC55, RKHD3, NF45 (ILF2), WDHD1, PCNA, NEK6, Galectin-3, p63, HBOA, BUB3, MCM6, SF3A1, FANCB, JAB1, SFRS3, ID2, Prohibitin, hSPT3, KCTD10, EFP, HEY1, HSP40, SF3B2, HAUS7, OBFC1, WDR33, NRIF3, TBCA, FA…
nuclear lumen	15.501	24.5104	5.41707e-17	6.43634e-15	XRN2, NPAT, hnRNP-G, RFC4, CRYM, ZNF703, PAFAH beta, C11orf49, TOP2 alpha, Histone H1.0, KIAA0409, LSG1, Cyclin D2, LEDGF, CD27BP, MKP-3, SNRPD2 (SMD2), NHP2-like protein 1, FKBP5, CCDC55, RKHD3, NF45 (ILF2), WDHD1, PCNA, NEK6, p63, HBOA, BUB3, MCM6, SF3A1, FANCB, JAB1, SFRS3, ID2, Prohibitin, hSPT3, KCTD10, EFP, HEY1, HSP40, SF3B2, HAUS7, OBFC1, WDR33, NRIF3, TBCA, FAM64A, GATA-3, TEF-4, PTPA, H…
nucleoplasm	8.37121	15.1611	6.06487e-17	6.43634e-15	NPAT, hnRNP-G, RFC4, TOP2 alpha, Histone H1.0, LSG1, LEDGF, CD27BP, MKP-3, SNRPD2 (SMD2), NHP2-like protein 1, CCDC55, WDHD1, PCNA, NEK6, p63, HBOA, MCM6, SF3A1, FANCB, SFRS3, Prohibitin, hSPT3, HEY1, SF3B2, NRIF3, GATA-3, TEF-4, Histone H2AX, Beta-catenin, 14-3-3 beta/alpha, RPB6, NOTCH4, RNF4, MCM3, PSMB3, SF3A3, EGR1, Fibrillarin, RNPS1, TEF-5, A-FABP, NIF3L1BP1, ZNF198, HAT1, ANAPC4, Tex1, SS…
microtubule cytoskeleton	5.0675	10.3601	1.74788e-16	1.64883e-14	Tubulin epsilon 1, C-Nap1(CEP2), FAM33A, CLMP, G3P2, chTOG, CP110, TOP2 alpha, LATS2, PCNA, Axin2, NEK6, Calponin-3, BLOS2, NDRG1, NICN1, ARL6, Rod, HAUS7, TBCA, CENPJ, Centrin-2, Nephrocystin-5, SRPUL, Beta-catenin, FAM44B, G-protein alpha-i1, RILPL1, RNF4, MCM3, DEEPEST, TCP1-theta, CAMSAP1, BBS5, Tubulin beta 2B, TD-60, RIF1, CDC42, KIAA1787, MYH10, BBS1, PSMA1, Chk1, AATF (Che-1), TBLR1 (DC42…
cytoskeletal part	7.34007	13.3923	2.61107e-15	2.21679e-13	Tubulin epsilon 1, C-Nap1(CEP2), FAM33A, CLMP, chTOG, GAS7, CP110, TOP2 alpha, LATS2, Keratin 17, Axin2, ENIGMA, NEK6, Calponin-3, BLOS2, NDRG1, NICN1, ARL6, Keratin 15, Rod, HAUS7, TBCA, CENPJ, Centrin-2, Nephrocystin-5, Beta-catenin, FAM44B, G-protein alpha-i1, RILPL1, MCM3, DEEPEST, TCP1-theta, CAMSAP1, Non-muscle myosin IIA, Drebrin, BBS5, Tubulin beta 2B, Nestin, Par-4, TD-60, RIF1, CDC42, K…
