# Supplementary material for: A Systems Biology Approach Identifies a Regulatory Network in Parotid Acinar Cell Terminal Differentiation
Source: PLoS One. 2015 Apr 30;10(4):e0125153. doi: 10.1371/journal.pone.0125153 (PMC4416001; doi:10.1371/journal.pone.0125153)
Supplement: S3 Table — GO enrichment analysis of DE cluster #2 (Fig 2). (XLSX) [file pone.0125153.s010.xlsx]

## Sheet: Sheet1
Enrichment by GO Processes		DE clust2
Processes	Percentage (Background)	Percentage (Data)	p-value	FDR	Network Objects from Active Data
ER-nucleus signaling pathway	0.576623	2.60417	3.67482e-08	0.000182492	eIF2AK3, ARFGAP1, SERP1, DNAJB11, SCAP, ASNS, CTH, SRP-beta receptor, DNAJC3, SSR-alpha, XBP1, PPP1R15B, SRP-alpha, PTP-1B, SYVN1, EDEM, HERP, Ca-ATPase2, INSIG1, SELS
cellular amino acid catabolic process	0.73265	2.86458	1.23442e-07	0.000306506	MCCA, ALDH1L2, ARG1, AASS, DDAH1, GGT1, KBL, CTH, SLC25A21, THNSL2, AL7A1, BCKD-E1alpha, SQRDL, GLNA, FAAA, GPT2, 3HIDH, MMSA, SARDH, BCAT2, GCDH, ALT1
response to endoplasmic reticulum stress	0.814056	2.99479	2.06391e-07	0.000341645	eIF2AK3, RCAD, ARFGAP1, SERP1, UBE1DC1, DNAJB11, ASNS, CTH, SRP-beta receptor, DNAJC3, SSR-alpha, XBP1, BM-002, PPP1R15B, SRP-alpha, SEL1L, PTP-1B, SYVN1, OS-9, EDEM, BI-1, HERP, SELS
alpha-amino acid catabolic process	0.563055	2.34375	6.53027e-07	0.000810733	MCCA, ALDH1L2, ARG1, AASS, DDAH1, KBL, SLC25A21, THNSL2, AL7A1, GLNA, FAAA, GPT2, 3HIDH, MMSA, SARDH, BCAT2, GCDH, ALT1
alpha-amino acid metabolic process	1.35676	3.90625	8.66815e-07	0.000860921	MCCA, ALDH1L2, ARG1, AASS, DDAH1, GGT1, ASNS, KBL, SPR, MTHFD2, STAT5A, CTH, SLC25A21, THNSL2, AL7A1, GGH, KCRU, MDP1, GLNA, FAAA, GNMT, PYCS, GPT2, 3HIDH, MMSA, SARDH, BCAT2, GCDH, ALT1, MTRR
organonitrogen compound metabolic process	10.4267	16.7969	1.4171e-06	0.00117288	Myosin ID, Transcobalamin II, PDE3A, MCCA, CDS1, Dystrophin, DPYD, CYP2A13, NAPRT1, Adenylate cyclase type VI, CD44, SPC21, RAB-26, ATP9B, PYC, BDH2, ALDH1L2, ARL4, SLC7A8, DCMC, BChE, MGST3, ARG1, CHPT1, ASM3A, FXYD2, AASS, GIMAP7, DDAH1, GGT1, ASNS, Ndg2, RASD2, KBL, SPR, UGT8, PDE8A, ARL4D, Glyoxalase II, P2X7, MTHFD2, RNF213, ABCB6, STAT5A, Dexras1, c-Kit, Fibromodulin, CTH, Rab-27A, TC10, AO…
cellular amino acid biosynthetic process	0.725867	2.60417	1.93212e-06	0.0013707	DPYD, MGST3, GGT1, ASNS, Glyoxalase II, MTHFD2, CTH, THNSL2, AL7A1, KCRU, GLNA, 5-oxoprolinase, CHDH, GCTG, PYCS, GPT2, SARDH, BCAT2, ALT1, MTRR
endoplasmic reticulum unfolded protein response	0.495217	2.08333	2.34917e-06	0.00145825	eIF2AK3, ARFGAP1, SERP1, DNAJB11, ASNS, CTH, SRP-beta receptor, DNAJC3, SSR-alpha, XBP1, SRP-alpha, PTP-1B, SYVN1, EDEM, HERP, SELS
cellular response to unfolded protein	0.502001	2.08333	2.84261e-06	0.00156849	eIF2AK3, ARFGAP1, SERP1, DNAJB11, ASNS, CTH, SRP-beta receptor, DNAJC3, SSR-alpha, XBP1, SRP-alpha, PTP-1B, SYVN1, EDEM, HERP, SELS
immune response	5.88834	10.5469	4.01548e-06	0.00194714	CCL28, RGC-32, Adenylate cyclase type VI, CD44, AZGP1, SLC26A6, C1r, C2, LBP, MEKK1(MAP3K1), FKHR, C7, Calcineurin A (alpha), CD1d, HLA-DQA1, H2-Ab1, SUSD2, Beta-2-microglobulin, P2X7, DMBT1, c-Kit, Rab-27A, SP110, NKp30, CBP, Vitronectin, CCL6, HLA-DRB1, ITGAL, CaMK IV, P2Y14, IFN-kappa, EGF, Adenylate cyclase type IX, VNN1, XBP1, CXCL14, CD3 gamma, PLC-gamma 2, ACE1, NLRX1, HLA-DRA1, Plastin, C…
Enrichment by GO Molecular Functions		DE clust2
Molecular functions	Percentage (Background)	Percentage (Data)	p-value	FDR	Network Objects from Active Data
type 2 angiotensin receptor binding	0.0542704	1.04167	1.0345e-10	1.27553e-07	Angiotensin II, Angiotensin III, Angiotensin (2-10), Angiotensin (1-7), Angiotensinogen, Angiotensin (1-9), Angiotensin IV, Angiotensin I
acetyltransferase activator activity	0.0610542	1.04167	8.84621e-10	5.45369e-07	Angiotensin II, Angiotensin III, Angiotensin (2-10), Angiotensin (1-7), Angiotensinogen, Angiotensin (1-9), Angiotensin IV, Angiotensin I
alpha1-adrenergic receptor activity	0.0746218	1.04167	1.46423e-08	6.01799e-06	Angiotensin II, Angiotensin III, Angiotensin (2-10), Angiotensin (1-7), Angiotensinogen, Angiotensin (1-9), Angiotensin IV, Angiotensin I
alpha-adrenergic receptor activity	0.0949732	1.04167	2.28664e-07	7.04858e-05	Angiotensin II, Angiotensin III, Angiotensin (2-10), Angiotensin (1-7), Angiotensinogen, Angiotensin (1-9), Angiotensin IV, Angiotensin I
type 1 angiotensin receptor binding	0.101757	1.04167	4.65649e-07	0.000114829	Angiotensin II, Angiotensin III, Angiotensin (2-10), Angiotensin (1-7), Angiotensinogen, Angiotensin (1-9), Angiotensin IV, Angiotensin I
angiotensin receptor binding	0.115325	1.04167	1.5888e-06	0.000326499	Angiotensin II, Angiotensin III, Angiotensin (2-10), Angiotensin (1-7), Angiotensinogen, Angiotensin (1-9), Angiotensin IV, Angiotensin I
adrenergic receptor activity	0.122108	1.04167	2.71801e-06	0.000478758	Angiotensin II, Angiotensin III, Angiotensin (2-10), Angiotensin (1-7), Angiotensinogen, Angiotensin (1-9), Angiotensin IV, Angiotensin I
G-protein coupled amine receptor activity	0.298487	1.43229	2.48477e-05	0.00382965	Angiotensin II, Histamine H1 receptor, Angiotensin III, Angiotensin (2-10), Angiotensin (1-7), Angiotensinogen, Angiotensin (1-9), Angiotensin IV, Angiotensin I, HTR5B, ACM3
peptide antigen binding	0.122108	0.911458	3.37313e-05	0.00443072	AZGP1, SLC7A8, HLA-DQA1, H2-Ab1, HLA-DRB1, HLA-G, H2-M3
antigen binding	0.257784	1.30208	3.59345e-05	0.00443072	AZGP1, SLC7A8, CD1d, HLA-DQA1, H2-Ab1, IgG-2a, HLA-DRB1, HLA-G, H2-M3, IgJ
Enrichment by GO Localizations		DE clust2
Localizations	Percentage (Background	Percentage (Data)	p-value	FDR	Network Objects from Active Data
endoplasmic reticulum	8.35764	15.7552	4.40387e-10	2.22544e-07	SSR-delta, Myosin ID, TXNDC11, eIF2AK3, SOAT1, CDS1, FMO3, RCAD, ARFGAP1, MCR, SERP1, NUCB2, CYP2A13, PIB4, SPC21, SLC26A6, Claudin-8, MA1B1, DNAJB11, SCAP, BChE, MGST3, CRAT, TMEM98, ALG3, LRRC59, SSR-gamma, SRP68, Aquaporin 5, Lysozyme, HLA-DQA1, LMF1, Beta-2-microglobulin, ACSL6, ABCB6, SEC23B, LMAN1, QSCN6, HtrA2, SRP72, SRP-beta receptor, GRAIL, CFTR, Ca-ATPase3, Connexin 32, SIL1, DNAJC3, S…
nuclear outer membrane-endoplasmic reticulum membrane network	4.83685	10.5469	7.78126e-10	2.22544e-07	SSR-delta, TXNDC11, eIF2AK3, SOAT1, CDS1, FMO3, MCR, SERP1, NUCB2, CYP2A13, SPC21, MA1B1, SCAP, MGST3, ALG3, LRRC59, SSR-gamma, GLTPD1, HLA-DQA1, LMF1, ACSL6, SEC23B, LMAN1, HtrA2, SRP-beta receptor, CFTR, Ca-ATPase3, Connexin 32, DNAJC3, SSR-alpha, ALG5, Nus1, ATF-6 beta, CYP2J9, FXYD3, NHE6, CREB4, Monoglyceride lipase, RDH16, HLA-DRA1, SRP-alpha, Tyro3, POMT1, TMED3, SEL1L, NOMO1, ALG2, PTP-1B…
endoplasmic reticulum membrane	4.71474	10.2865	1.25775e-09	2.36453e-07	SSR-delta, TXNDC11, eIF2AK3, SOAT1, CDS1, FMO3, MCR, SERP1, CYP2A13, SPC21, MA1B1, SCAP, MGST3, ALG3, LRRC59, SSR-gamma, HLA-DQA1, LMF1, ACSL6, SEC23B, LMAN1, HtrA2, SRP-beta receptor, CFTR, Ca-ATPase3, Connexin 32, DNAJC3, SSR-alpha, ALG5, Nus1, ATF-6 beta, CYP2J9, FXYD3, NHE6, CREB4, Monoglyceride lipase, RDH16, HLA-DRA1, SRP-alpha, Tyro3, POMT1, TMED3, SEL1L, NOMO1, ALG2, PTP-1B, JIP-1, TMP21,…
endoplasmic reticulum part	5.6102	11.5885	1.65352e-09	2.36453e-07	SSR-delta, TXNDC11, eIF2AK3, SOAT1, CDS1, FMO3, MCR, SERP1, CYP2A13, SPC21, MA1B1, DNAJB11, SCAP, BChE, MGST3, ALG3, LRRC59, SSR-gamma, Lysozyme, HLA-DQA1, LMF1, Beta-2-microglobulin, ACSL6, SEC23B, LMAN1, HtrA2, SRP-beta receptor, CFTR, Ca-ATPase3, Connexin 32, SIL1, DNAJC3, SSR-alpha, ALG5, Nus1, ATF-6 beta, CYP2J9, FXYD3, NHE6, CREB4, Monoglyceride lipase, RDH16, HLA-DRA1, SRP-alpha, Tyro3, PO…
membrane part	29.6316	41.4062	4.46534e-09	5.10835e-07	SSR-delta, Myosin ID, TXNDC11, eIF2AK3, PDE3A, GPR180, FAM82A1, ENP3, SOAT1, CDS1, FMO3, RhoH, Dystrophin, Carbonic anhydrase II, MCR, ILDR1, SERP1, NUCB2, FLJ20232, MYZAP, CYP2A13, ZnT7, Adenylate cyclase type VI, SLC41A2, CD44, AZGP1, SPC21, EGFL8, SLC26A6, LRRC26, RAB-26, Claudin-8, PRB1, ATP9B, Histamine H1 receptor, Protocadherin 15, MA1B1, ZIP2, ST7, Claudin-2, SLC7A8, SCAP, C1orf27, MGST3,…
integral component of membrane	23.5262	33.8542	2.92002e-08	2.78375e-06	SSR-delta, TXNDC11, eIF2AK3, PDE3A, GPR180, FAM82A1, ENP3, SOAT1, CDS1, FMO3, ILDR1, SERP1, FLJ20232, ZnT7, Adenylate cyclase type VI, SLC41A2, CD44, SPC21, EGFL8, SLC26A6, LRRC26, Claudin-8, PRB1, ATP9B, Histamine H1 receptor, Protocadherin 15, MA1B1, ZIP2, ST7, Claudin-2, SLC7A8, SCAP, C1orf27, MGST3, CHPT1, C7, TMEM98, KCC2, PAQR6, CXADR, ALG3, C19orf24, FXYD2, UNC5A, LRRC59, SSR-gamma, CNR1, …
intrinsic component of membrane	24.1028	34.375	5.03277e-08	4.11249e-06	SSR-delta, TXNDC11, eIF2AK3, PDE3A, GPR180, FAM82A1, ENP3, SOAT1, CDS1, FMO3, ILDR1, SERP1, FLJ20232, ZnT7, Adenylate cyclase type VI, SLC41A2, CD44, SPC21, EGFL8, SLC26A6, LRRC26, RAB-26, Claudin-8, PRB1, ATP9B, Histamine H1 receptor, Protocadherin 15, MA1B1, ZIP2, ST7, Claudin-2, SLC7A8, SCAP, C1orf27, MGST3, CHPT1, C7, TMEM98, KCC2, PAQR6, CXADR, ALG3, C19orf24, FXYD2, UNC5A, LRRC59, SSR-gamma…
membrane	39.0272	50.651	2.1206e-07	1.51623e-05	SSR-delta, Y549 (GRIF1), Myosin ID, TXNDC11, eIF2AK3, MAGI-3, PDE3A, MCCA, GPR180, FAM82A1, ENP3, SOAT1, CDS1, FMO3, RhoH, Dystrophin, TGM2, ARFGAP1, Carbonic anhydrase II, Jade-1, MCR, ILDR1, SERP1, CLIP170, NUCB2, FLJ20232, MYZAP, CYP2A13, ZnT7, Adenylate cyclase type VI, SLC41A2, CD44, AZGP1, SPC21, EGFL8, SLC26A6, HDAC11, LRRC26, RAB-26, Claudin-8, PRB1, ATP9B, PYC, Histamine H1 receptor, Pro…
transport vesicle membrane	0.434163	2.08333	3.47017e-07	2.02326e-05	RAB-26, SCAP, HLA-DQA1, Beta-2-microglobulin, DMBT1, SEC23B, LMAN1, Cytochrome B561, HLA-DRA1, TMP21, MCFD2, VAMP2, HLA-G, CD74, Neurocalcin delta, ICA69
transport vesicle	0.902245	3.125	3.59855e-07	2.02326e-05	RAB-26, SCAP, Lysozyme, HLA-DQA1, Beta-2-microglobulin, DMBT1, SEC23B, LMAN1, Rab-27A, YIPF2, Cytochrome B561, Rab-27B, HLA-DRA1, TMP21, Rab-3D, MCFD2, VAMP2, HLA-G, MYRIP, CD74, YIPF3, Neurocalcin delta, ICA69, TGOLN2
endomembrane system	18.6555	27.3438	3.89089e-07	2.02326e-05	SSR-delta, Y549 (GRIF1), Myosin ID, TXNDC11, eIF2AK3, Transcobalamin II, SOAT1, CDS1, FMO3, RCAD, ARFGAP1, MCR, SERP1, CLIP170, NUCB2, CYP2A13, ZnT7, NAPRT1, Adenylate cyclase type VI, CD44, PIB4, SPC21, SLC26A6, RAB-26, Claudin-8, ATP9B, MA1B1, DNAJB11, SCAP, BChE, MGST3, CHPT1, CRAT, TMEM98, CXADR, ALG3, GORASP2(GRASP55), LRRC59, SSR-gamma, GLTPD1, Syntaxin 3, SRP68, MUNC18, Aquaporin 5, Lysozy…
apical plasma membrane	1.6756	4.55729	4.29646e-07	2.04798e-05	CD44, SLC26A6, Syntaxin 3, Aquaporin 5, SLC34A2, SLC5A11, AMPK alpha 2 subunit, SK4/IK1, Rab-27A, PIP, SRP-beta receptor, CFTR, PAR3, MaxiK alpha subunit, Rab-27B, MinK, TMEM16A, MDP1, Rab-17, ATP1A1, ATP1B1, Podocalyxin-like 1, Epithelial calcium channel, ENPEP, STK39, DPP4, MYRIP, Calmyrin, NKCC1, SLC9A1, E3KARP (NHERF2), PROM2, PDGF-R-beta, SLC6A20, Transferrin
MHC protein complex	0.149244	1.17188	1.42665e-06	6.27724e-05	AZGP1, HLA-DQA1, H2-Ab1, Beta-2-microglobulin, HLA-DRB1, HLA-DRA1, HLA-G, CD74, H2-M3
ER to Golgi transport vesicle membrane	0.156027	1.17188	2.22681e-06	9.09812e-05	SCAP, HLA-DQA1, Beta-2-microglobulin, SEC23B, LMAN1, HLA-DRA1, MCFD2, HLA-G, CD74
Enrichment by PathwayMaps		DE clust2
Localizations	Percentage (Background	Percentage (Data)	p-value	FDR	Network Objects from Active Data
Transport_ACM3 signaling in lacrimal glands	0.217082	1.69271	3.61149e-08	1.94659e-05	LBP, Aquaporin 5, Lysozyme, SK4/IK1, CFTR, MaxiK alpha subunit, CRACM1, SP-D, ATP1A1, NKCC1, SLC9A1, ACM3, Lactoperoxidase
Protein folding and maturation_Angiotensin system maturation \ Human version	0.176379	1.43229	2.58638e-07	6.9703e-05	Angiotensin II, Angiotensin III, Angiotensin (2-10), Angiotensin (1-7), Angiotensinogen, Angiotensin (1-9), ACE1, Angiotensin IV, Angiotensin I, ENPEP, Cathepsin D
Protein folding and maturation_Angiotensin system maturation \ Rodent version	0.203514	1.43229	1.44215e-06	0.000259107	Angiotensin II, Angiotensin III, Angiotensin (2-10), Angiotensin (1-7), Angiotensinogen, Angiotensin (1-9), ACE1, Angiotensin IV, Angiotensin I, ENPEP, Cathepsin D
Enrichment by Process Networks		DE clust2
Networks	Total	Percentage (Background)	Percentage (Data)	p-value	FDR	In Data	Network Objects from Active Data
Transport_Sodium transport	133	0.902245	2.34375	0.000169828	0.0251346	18	FXYD2, SLC1A2/EAAT2, SLC34A2, P2X4, SLC5A11, P2X7, ATP1A2, SLC6A14, NHE6, Na(v) beta 1, SLC4A11, ATP1A1, ATP1B1, TRPM4, GlyT1, NKCC1, SLC9A1, SLC6A20
Apoptosis_Endoplasmic reticulum stress pathway	57	0.386677	1.30208	0.000642708	0.0475604	10	eIF2AK3, DNAJC3, ATF-6 beta, XBP1, CREB4, OASIS, EDEM, HERP, JIK, NUR77
