# Supplementary material for: A Systems Biology Approach Identifies a Regulatory Network in Parotid Acinar Cell Terminal Differentiation
Source: PLoS One. 2015 Apr 30;10(4):e0125153. doi: 10.1371/journal.pone.0125153 (PMC4416001; doi:10.1371/journal.pone.0125153)
Supplement: S5 Table — GO enrichment analysis of DE cluster #4 (Fig 2). (XLSX) [file pone.0125153.s012.xlsx]

## Sheet: Sheet1
Enrichment by GO Processes		DE cluster4
Processes	Percentage (Background)	Percentage (Data)	p-value	FDR	Network Objects from Active Data
regulation of sequestering of triglyceride	0.0746218	4.85437	5.8483e-09	1.141e-05	FITM2, PPAR-gamma, LPL, PEDF-R (iPLA2-zeta), CIDE-A
acylglycerol metabolic process	0.569839	7.76699	9.44352e-08	6.74252e-05	ACSL1, CES1, LPL, PPCKC, ELOVL3, PEDF-R (iPLA2-zeta), GPD1, Perilipin
neutral lipid metabolic process	0.576623	7.76699	1.03678e-07	6.74252e-05	ACSL1, CES1, LPL, PPCKC, ELOVL3, PEDF-R (iPLA2-zeta), GPD1, Perilipin
lipid metabolic process	6.44461	21.3592	2.1415e-07	0.000104452	H-rev 107 protein, ALOX15, H-FABP, PPAR-gamma, Adiponectin, PGAR, ACSL1, CES1, DHRS10, RBP4, LPL, Glypican-1, PPCKC, ELOVL3, S14 protein, PEDF-R (iPLA2-zeta), CYP11A1, RETSAT, CIDE-A, SCLY, GPD1, Perilipin
triglyceride metabolic process	0.53592	6.79612	1.03239e-06	0.000402839	ACSL1, LPL, PPCKC, ELOVL3, PEDF-R (iPLA2-zeta), GPD1, Perilipin
glycerolipid metabolic process	1.79092	10.6796	1.62038e-06	0.000526893	H-rev 107 protein, ALOX15, H-FABP, ACSL1, CES1, LPL, PPCKC, ELOVL3, PEDF-R (iPLA2-zeta), GPD1, Perilipin
regulation of lipid storage	0.223865	4.85437	2.67147e-06	0.000744578	FITM2, PPAR-gamma, LPL, PEDF-R (iPLA2-zeta), CIDE-A
triglyceride biosynthetic process	0.237433	4.85437	3.61532e-06	0.000800261	ACSL1, LPL, PPCKC, ELOVL3, GPD1
glycerolipid biosynthetic process	1.22787	8.73786	3.69162e-06	0.000800261	H-rev 107 protein, ALOX15, H-FABP, ACSL1, LPL, PPCKC, ELOVL3, PEDF-R (iPLA2-zeta), GPD1
neutral lipid biosynthetic process	0.251001	4.85437	4.80295e-06	0.000851869	ACSL1, LPL, PPCKC, ELOVL3, GPD1
Enrichment by GO Molecular Functions		DE cluster4
Molecular functions	Percentage (Background)	Percentage (Data)	p-value	FDR	Network Objects from Active Data
icosatetraenoic acid binding	0.067838	2.91262	4.26962e-05	0.0157122	H-FABP, PPAR-gamma, Calgranulin A
long-chain fatty acid binding	0.101757	2.91262	0.000157696	0.0193441	H-FABP, PPAR-gamma, Calgranulin A
triglyceride lipase activity	0.101757	2.91262	0.000157696	0.0193441	CES1, LPL, PEDF-R (iPLA2-zeta)
fructose-6-phosphate binding	0.033919	1.94175	0.000513605	0.0456231	PFKP, F261
copper ion binding	0.366325	3.8835	0.000619879	0.0456231	Metallothionein-IV, PRNP, SOD3 (EC-SOD), Glypican-1
Enrichment by GO Localizations		DE cluster4
Localizations	Percentage (Background)	Percentage (Data)	p-value	FDR	Network Objects from Active Data
lipid particle	0.352758	6.79612	7.41814e-08	1.52814e-05	ALOX15, CES1, CIDEC, PEDF-R (iPLA2-zeta), CIDE-A, RSAD2, Perilipin
extracellular region part	6.91269	20.3883	6.25906e-06	0.000601664	IGFBP7, ENP1, TWEAK(TNFSF12), BMP2, Adiponectin, PRSS11 (HtrA1), PGAR, Fibulin-3, PPA5, SFRP4, RBP4, GBP2, SOD3 (EC-SOD), LPL, COL5A3, Glypican-1, FGL2, Calgranulin A, Ovostatin 2, Alpha 1-antitrypsin, Factor D
intermediate filament	0.474866	5.82524	9.89262e-06	0.000601664	Keratin HA4, Keratin HA3-II, Keratin HA1, LOC497995, KRT25, KRTHA3A
extracellular space	5.48131	17.4757	1.16828e-05	0.000601664	IGFBP7, TWEAK(TNFSF12), BMP2, Adiponectin, PRSS11 (HtrA1), PGAR, Fibulin-3, PPA5, SFRP4, RBP4, SOD3 (EC-SOD), LPL, Glypican-1, FGL2, Calgranulin A, Ovostatin 2, Alpha 1-antitrypsin, Factor D
extracellular matrix	2.30649	10.6796	2.73707e-05	0.00112767	IGFBP7, ENP1, Adiponectin, PRSS11 (HtrA1), PGAR, Fibulin-3, SOD3 (EC-SOD), LPL, COL5A3, Glypican-1, Alpha 1-antitrypsin
intermediate filament cytoskeleton	0.712299	5.82524	9.96005e-05	0.00341962	Keratin HA4, Keratin HA3-II, Keratin HA1, LOC497995, KRT25, KRTHA3A
extracellular region	10.6777	22.3301	0.000470008	0.0138317	IGFBP7, ENP1, TWEAK(TNFSF12), BMP2, Adiponectin, PRSS11 (HtrA1), PGAR, Fibulin-3, PPA5, Mucin 10 (EA2), SFRP4, RBP4, GBP2, SOD3 (EC-SOD), LPL, COL5A3, Glypican-1, FGL2, Calgranulin A, Ovostatin 2, Smgc, Alpha 1-antitrypsin, Factor D
Enrichment by Pathway Maps		DE cluster4
Maps	Percentage (Background)	Percentage (Data)	p-value	FDR	Network Objects from Active Data
Development_Differentiation of white adipocytes	0.312055	6.79612	8.74014e-08	7.95353e-06	BMP2, PPAR-gamma, UCP1, LPL, CIDEC, Perilipin, Factor D
Role of Diethylhexyl Phthalate and Tributyltin in fat cell differentiation	0.128892	3.8835	1.75464e-05	0.000798362	PPAR-gamma, Adiponectin, ACSL1, LPL
Development_Insulin, IGF-1 and TNF-alpha in brown adipocyte differentiation	0.291703	4.85437	2.91883e-05	0.000885377	PPAR-gamma, Adiponectin, UCP1, Perilipin, Factor D
Development_Beta adrenergic receptors in brown adipocyte differentiation	0.189946	3.8835	8.76541e-05	0.00199413	PPAR-gamma, UCP1, LPL, Factor D
Development_BMP7 in brown adipocyte differentiation	0.230649	3.8835	0.000191283	0.00348135	PPAR-gamma, UCP1, ELOVL3, CIDE-A
Putative pathways for stimulation of fat cell differentiation by Bisphenol A	0.149244	2.91262	0.000852814	0.00970076	PPAR-gamma, LPL, GPD1
Development_Retinoic acid and retinoic acid receptors in regulation of oligodendrocyte differentiation	0.149244	2.91262	0.000852814	0.00970076	BMP2, PGAR, RBP4
Adiponectin in pathogenesis of type 2 diabetes	0.149244	2.91262	0.000852814	0.00970076	H-FABP, Adiponectin, PPCKC
Mechanism of Pioglitazone/ Metformin and Rosiglitazone/ Metformin cooperative action in Diabetes mellitus, Type 2	0.0407028	1.94175	0.00110149	0.0111373	PPAR-gamma, Adiponectin
Development_Beta-adrenergic receptors signaling via cAMP	0.203514	2.91262	0.00214306	0.0195018	PPAR-gamma, UCP1, Perilipin
Regulation of metabolism_Role of Adiponectin in regulation of metabolism	0.230649	2.91262	0.0030839	0.0255122	H-FABP, Adiponectin, PPCKC
Regulation of lipid metabolism_G-alpha(q) regulation of lipid metabolism	0.0881894	1.94175	0.0055111	0.0417925	PPAR-gamma, LPL
