# Supplementary material for: A Systems Biology Approach Identifies a Regulatory Network in Parotid Acinar Cell Terminal Differentiation
Source: PLoS One. 2015 Apr 30;10(4):e0125153. doi: 10.1371/journal.pone.0125153 (PMC4416001; doi:10.1371/journal.pone.0125153)
Supplement: S6 Table — GO enrichment analysis of quadratic cluster #1 (Fig 4). (XLSX) [file pone.0125153.s013.xlsx]

## Sheet: Sheet1
Enrichment by GO Processes		Quad clust1
Processes	Percentage (Background)	Percentage (Data)	p-value	FDR	Network Objects from Active Data
extracellular matrix organization	1.68917	13.0841	2.65124e-09	3.0703e-06	SFRP2, COL1A1, SMOC2, Tenascin-C, BETA-IG-H3, COL5A2, LAMA5, Collagen XIV, BPAG2, MAGP2, Biglycan, OSF-2, Fibrillin 1, COL1A2
extracellular structure organization	1.69595	13.0841	2.79246e-09	3.0703e-06	SFRP2, COL1A1, SMOC2, Tenascin-C, BETA-IG-H3, COL5A2, LAMA5, Collagen XIV, BPAG2, MAGP2, Biglycan, OSF-2, Fibrillin 1, COL1A2
organ development	15.1482	33.6449	5.86848e-07	0.00043016	LAGY, DCAMKL1, Cyclin B2, SFRP2, MEF2C, Caveolin-2, Ankyrin-B, COL1A1, c-Maf, DGCR6, Ectodin, Tenascin-C, BETA-IG-H3, COL5A2, EGR1, Neuronatin, SOX4, LAMA5, PMCA4, C3orf58, PL scramblase 1, Keratin 14, Collagen XIV, BPAG2, IGF-2, SHOX2, H19, E-cadherin, TRPS1, Neprilysin, Fibrillin 1, Tetraspanin-2, ADAM19, COL1A2, ROGDI, BLNK
multicellular organismal development	24.537	43.9252	2.17029e-06	0.00103766	LAGY, DCAMKL1, Cyclin B2, SGK1, SFRP2, OLFML3, MEF2C, Caveolin-2, Ankyrin-B, COL1A1, c-Maf, AF-9, DGCR6, Ectodin, Tenascin-C, BETA-IG-H3, NAV2, COL5A2, EGR1, Neuronatin, SOX4, LAMA5, PMCA4, Matrilin-2, C3orf58, CD36, PL scramblase 1, Keratin 14, Collagen XIV, BPAG2, MYRL2, ARL13B, IGF-2, SHOX2, H19, E-cadherin, TRPS1, OSF-2, Neprilysin, Fibrillin 1, RAMP1, Tetraspanin-2, ADAM19, COL1A2, IGSF10, R…
developmental process	27.2234	46.729	2.56512e-06	0.00103766	LAGY, DCAMKL1, Cyclin B2, SGK1, SFRP2, OLFML3, MEF2C, Caveolin-2, Ankyrin-B, COL1A1, c-Maf, AF-9, DGCR6, Ectodin, Tenascin-C, BETA-IG-H3, NAV2, COL5A2, EGR1, ATR/TEM8, Neuronatin, SOX4, LAMA5, PMCA4, Matrilin-2, C3orf58, Vinculin, CD36, PL scramblase 1, Keratin 14, Collagen XIV, BPAG2, MYRL2, ARL13B, IGF-2, SHOX2, H19, E-cadherin, RGS2, TRPS1, OSF-2, Neprilysin, Fibrillin 1, RAMP1, Tetraspanin-2,…
system development	21.4775	40.1869	2.83126e-06	0.00103766	LAGY, DCAMKL1, Cyclin B2, SGK1, SFRP2, MEF2C, Caveolin-2, Ankyrin-B, COL1A1, c-Maf, DGCR6, Ectodin, Tenascin-C, BETA-IG-H3, NAV2, COL5A2, EGR1, Neuronatin, SOX4, LAMA5, PMCA4, Matrilin-2, C3orf58, CD36, PL scramblase 1, Keratin 14, Collagen XIV, BPAG2, MYRL2, IGF-2, SHOX2, H19, E-cadherin, TRPS1, OSF-2, Neprilysin, Fibrillin 1, RAMP1, Tetraspanin-2, ADAM19, COL1A2, ROGDI, BLNK
collagen fibril organization	0.230649	4.6729	4.23946e-06	0.0013318	SFRP2, COL1A1, COL5A2, Collagen XIV, COL1A2
anatomical structure development	24.4692	42.9907	5.65703e-06	0.00155498	LAGY, DCAMKL1, Cyclin B2, SGK1, SFRP2, MEF2C, Caveolin-2, Ankyrin-B, COL1A1, c-Maf, DGCR6, Ectodin, Tenascin-C, BETA-IG-H3, NAV2, COL5A2, EGR1, ATR/TEM8, Neuronatin, SOX4, LAMA5, PMCA4, Matrilin-2, C3orf58, Vinculin, CD36, PL scramblase 1, Keratin 14, Collagen XIV, BPAG2, MYRL2, IGF-2, SHOX2, H19, E-cadherin, TRPS1, OSF-2, Neprilysin, Fibrillin 1, RAMP1, Tetraspanin-2, ADAM19, COL1A2, IGSF10, ROG…
single-multicellular organism process	31.5854	50.4673	6.45236e-06	0.00155656	GUCY1A3, LAGY, DCAMKL1, Cyclin B2, SGK1, SFRP2, OLFML3, MEF2C, Caveolin-2, Ankyrin-B, COL1A1, c-Maf, AF-9, DGCR6, Ectodin, Tenascin-C, BETA-IG-H3, TMEM90B, NAV2, COL5A2, EGR1, Neuronatin, SOX4, LAMA5, PMCA4, Matrilin-2, C3orf58, Vinculin, CD36, PL scramblase 1, Protein C receptor (endothelial), Keratin 14, Collagen XIV, BPAG2, MYRL2, ARL13B, IGF-2, SHOX2, H19, E-cadherin, RGS2, TRPS1, Biglycan, O…
skeletal system development	2.36076	11.215	7.35434e-06	0.00155656	SFRP2, MEF2C, COL1A1, BETA-IG-H3, COL5A2, SOX4, IGF-2, SHOX2, TRPS1, OSF-2, Fibrillin 1, COL1A2
Enrichment by GO Localizations		Quad clust1
Localizations	Percentage (Background)	Percentage (Data)	p-value	FDR	Network Objects from Active Data
extracellular matrix	2.30649	17.757	3.84598e-12	1.00765e-09	SFRP2, COL1A1, DGCR6, SMOC2, Tenascin-C, BETA-IG-H3, NAV2, COL5A2, LAMA5, Matrilin-2, PL scramblase 1, Collagen XIV, BPAG2, MAGP2, Biglycan, OSF-2, Fibrillin 1, COL1A2, Nidogen-2
proteinaceous extracellular matrix	1.89268	15.8879	1.55101e-11	2.03182e-09	COL1A1, DGCR6, SMOC2, Tenascin-C, BETA-IG-H3, NAV2, COL5A2, LAMA5, Matrilin-2, Collagen XIV, BPAG2, MAGP2, Biglycan, OSF-2, Fibrillin 1, COL1A2, Nidogen-2
extracellular matrix part	1.02435	12.1495	6.64176e-11	5.80047e-09	COL1A1, SMOC2, Tenascin-C, BETA-IG-H3, COL5A2, LAMA5, Matrilin-2, Collagen XIV, BPAG2, MAGP2, Fibrillin 1, COL1A2, Nidogen-2
basement membrane	0.522353	7.47664	8.74955e-08	5.73096e-06	SMOC2, Tenascin-C, BETA-IG-H3, LAMA5, Matrilin-2, BPAG2, Fibrillin 1, Nidogen-2
extracellular region part	6.91269	21.4953	7.96066e-07	4.17138e-05	SFRP2, COL1A1, DGCR6, Ectodin, SMOC2, Tenascin-C, BETA-IG-H3, NAV2, COL5A2, LAMA5, Matrilin-2, C3orf58, Collagen XIV, BPAG2, MAGP2, FSTL1, IGF-2, Biglycan, OSF-2, Fibrillin 1, RAMP1, COL1A2, Nidogen-2
interstitial matrix	0.0949732	3.73832	2.60736e-06	0.000113855	SMOC2, Tenascin-C, NAV2, Collagen XIV
extracellular region	10.6777	26.1682	4.4565e-06	0.000166801	SFRP2, OLFML3, COL1A1, DGCR6, Ectodin, SMOC2, Tenascin-C, BETA-IG-H3, NAV2, COL5A2, RMcpt1, LAMA5, Matrilin-2, C3orf58, Vinculin, Collagen XIV, BPAG2, MAGP2, FSTL1, IGF-2, PRAT4B, Biglycan, OSF-2, Fibrillin 1, RAMP1, COL1A2, IGSF10, Nidogen-2
collagen type I	0.0135676	1.86916	5.373e-05	0.00175966	COL1A1, COL1A2
fibrillar collagen	0.0814056	2.80374	8.1154e-05	0.00236248	COL1A1, COL5A2, COL1A2
collagen	0.454515	4.6729	0.000130761	0.00342593	COL1A1, COL5A2, Collagen XIV, BPAG2, COL1A2
microfibril	0.0542704	1.86916	0.00146166	0.0348141	MAGP2, Fibrillin 1
Enrichment by GO Molecular Functions		Quad clust1
Molecular functions	Percentage (Background)	Percentage (Data)	p-value	FDR	Network Objects from Active Data
extracellular matrix structural constituent	0.386677	6.54206	1.76216e-07	5.67416e-05	COL1A1, COL5A2, Collagen XIV, MAGP2, Biglycan, Fibrillin 1, COL1A2
structural molecule activity	3.53436	13.0841	2.33346e-05	0.00375688	AKAP12, Ankyrin-B, COL1A1, COL5A2, LAMA5, Vinculin, Keratin 14, Collagen XIV, MYRL2, MAGP2, Tubulin beta 6, Biglycan, Fibrillin 1, COL1A2
gamma-catenin binding	0.0814056	2.80374	8.0315e-05	0.00862048	E-cadherin (CTF1), E-cadherin (CTF2), E-cadherin
GTPase activating protein binding	0.101757	2.80374	0.000163479	0.0131601	E-cadherin (CTF1), E-cadherin (CTF2), E-cadherin
ankyrin binding	0.149244	2.80374	0.00053314	0.0343342	E-cadherin (CTF1), E-cadherin (CTF2), E-cadherin
Enrichment by Pathway Maps		Quad clust1
Pathway maps	Percentage (Background)	Percentage (Data)	p-value	FDR	Network Objects from Active Data
Development_Hedgehog and PTH signaling pathways in bone and cartilage development	0.14246	2.80374	0.000217602	0.021325	COL1A1, EGR1, COL1A2
Enrichment by Process Networks		Quad clust1
Networks	Percentage (Background)	Percentage (Data)	p-value	FDR	Network Objects from Active Data
Cell adhesion_Cell-matrix interactions	0.915813	9.34579	5.27786e-07	3.90562e-05	COL1A1, Tenascin-C, BETA-IG-H3, COL5A2, LAMA5, Collagen XIV, Biglycan, Fibrillin 1, COL1A2, Nidogen-2
Cell adhesion_Integrin-mediated cell-matrix adhesion	0.929381	6.54206	0.000344448	0.0127446	Caveolin-2, Tenascin-C, LAMA5, Vinculin, Collagen XIV, OSF-2, Fibrillin 1
