# Supplementary material for: A Systems Biology Approach Identifies a Regulatory Network in Parotid Acinar Cell Terminal Differentiation
Source: PLoS One. 2015 Apr 30;10(4):e0125153. doi: 10.1371/journal.pone.0125153 (PMC4416001; doi:10.1371/journal.pone.0125153)
Supplement: S7 Table — GO enrichment analysis of quadratic cluster #7 (Fig 4). (XLSX) [file pone.0125153.s014.xlsx]

## Sheet: Sheet1
Enrichment by GO Processes		Quad7
Processes	Percentage (Background)	Percentage (Data)	p-value	FDR	Network Objects from Active Data
negative regulation of receptor biosynthetic process	0.0271352	12.5	1.10303e-05	0.0111185	Adiponectin, PPAR-gamma
negative regulation of macrophage derived foam cell differentiation	0.067838	12.5	8.23221e-05	0.0392397	Adiponectin, PPAR-gamma
regulation of receptor biosynthetic process	0.108541	12.5	0.000218451	0.0392397	Adiponectin, PPAR-gamma
chemical homeostasis	4.78258	37.5	0.000254462	0.0392397	Adiponectin, PPCKC, PRNP, KCC2, Calgranulin A, PPAR-gamma
response to nutrient	1.77736	25	0.000396796	0.0392397	Adiponectin, FZD1, SERT, PPAR-gamma
regulation of macrophage derived foam cell differentiation	0.156027	12.5	0.00045794	0.0392397	Adiponectin, PPAR-gamma
negative regulation of cytokine production	0.800488	18.75	0.000546338	0.0392397	Adiponectin, PRNP, PPAR-gamma
regulation of sequence-specific DNA binding transcription factor activity	2.008	25	0.000629696	0.0392397	FZD1, PRNP, Calgranulin A, PPAR-gamma
negative regulation of cytokine-mediated signaling pathway	0.183163	12.5	0.00063325	0.0392397	Adiponectin, PPAR-gamma
response to drug	3.64968	31.25	0.00064587	0.0392397	Adiponectin, FZD1, KCC2, SERT, PPAR-gamma
regulation of cholesterol transport	0.19673	12.5	0.000731281	0.0392397	Adiponectin, PPAR-gamma
brown fat cell differentiation	0.19673	12.5	0.000731281	0.0392397	Adiponectin, PPAR-gamma
regulation of sterol transport	0.19673	12.5	0.000731281	0.0392397	Adiponectin, PPAR-gamma
Enrichment by Pathway Maps		Quad7
Maps	Percentage (Background)	Percentage (Data)	p-value	FDR	Network Objects from Active Data
Development_Insulin, IGF-1 and TNF-alpha in brown adipocyte differentiation	0.291703	25	5.11498e-07	1.73909e-05	Adiponectin, Perilipin, PPAR-gamma, Factor D
Mechanism of Pioglitazone/ Metformin and Rosiglitazone/ Metformin cooperative action in Diabetes mellitus, Type 2	0.0407028	12.5	4.4629e-05	0.000661837	Adiponectin, PPAR-gamma
Development_Differentiation of white adipocytes	0.312055	18.75	5.83974e-05	0.000661837	Perilipin, PPAR-gamma, Factor D
Role of Diethylhexyl Phthalate and Tributyltin in fat cell differentiation	0.128892	12.5	0.000502916	0.00427478	Adiponectin, PPAR-gamma
Adiponectin in pathogenesis of type 2 diabetes	0.149244	12.5	0.000677564	0.00460743	Adiponectin, PPCKC
Development_Beta adrenergic receptors in brown adipocyte differentiation	0.189946	12.5	0.00110283	0.00615335	PPAR-gamma, Factor D
Development_Beta-adrenergic receptors signaling via cAMP	0.203514	12.5	0.00126687	0.00615335	Perilipin, PPAR-gamma
Regulation of metabolism_Role of Adiponectin in regulation of metabolism	0.230649	12.5	0.001628	0.00691901	Adiponectin, PPCKC
Mechanism of Pioglitazone and Rosiglitazon action in Diabetes mellitus, Type 2	0.0135676	6.25	0.00372935	0.0140887	PPAR-gamma
Mechanism of Pioglitazone/Glimepiride and Rosiglitazone/Glimepiride cooperative action in Diabetes mellitus, Type 2	0.033919	6.25	0.00930103	0.0316235	PPAR-gamma
Enrichment by GO Molecular Functions		Quad7
Molecular functions	Percentage (Background)	Percentage (Data)	p-value	FDR	Network Objects from Active Data
arachidonic acid binding	0.0610542	12.5	8.58317e-05	0.0045823	Calgranulin A, PPAR-gamma
icosanoid binding	0.0610542	12.5	8.58317e-05	0.0045823	Calgranulin A, PPAR-gamma
fatty acid derivative binding	0.0610542	12.5	8.58317e-05	0.0045823	Calgranulin A, PPAR-gamma
icosatetraenoic acid binding	0.067838	12.5	0.000107188	0.0045823	Calgranulin A, PPAR-gamma
long-chain fatty acid binding	0.101757	12.5	0.000248927	0.00830955	Calgranulin A, PPAR-gamma
carboxylic acid binding	1.47208	25	0.000328472	0.00830955	Adiponectin, PPCKC, Calgranulin A, PPAR-gamma
organic acid binding	1.48565	25	0.000340157	0.00830955	Adiponectin, PPCKC, Calgranulin A, PPAR-gamma
structural molecule activity	3.53436	31.25	0.00106515	0.0227675	Keratin HA1, Keratin HA4, Keratin HA3-II, KRTHA3A, KRT25
fatty acid binding	0.251001	12.5	0.00154646	0.0247802	Calgranulin A, PPAR-gamma
serotonin:sodium symporter activity	0.0067838	6.25	0.00159405	0.0247802	SERT
Enrichment by GO Localizations		Quad7
Localizations	Percentage (Background)	Percentage (Data)	p-value	FDR	Network Objects from Active Data
intermediate filament	0.474866	31.25	6.92438e-08	6.57816e-06	Keratin HA1, Keratin HA4, Keratin HA3-II, KRTHA3A, KRT25
intermediate filament cytoskeleton	0.712299	31.25	5.33571e-07	2.53446e-05	Keratin HA1, Keratin HA4, Keratin HA3-II, KRTHA3A, KRT25
extracellular space	5.48131	37.5	0.00126634	0.0401008	Adiponectin, SOD3 (EC-SOD), F-spondin, Fibulin-3, Calgranulin A, Factor D
extracellular matrix	2.30649	25	0.00186203	0.0442231	Adiponectin, SOD3 (EC-SOD), F-spondin, Fibulin-3
neuron projection membrane	0.305271	12.5	0.00233311	0.0443292	FZD1, KCC2
