# Supplementary material for: A Systems Biology Approach Identifies a Regulatory Network in Parotid Acinar Cell Terminal Differentiation
Source: PLoS One. 2015 Apr 30;10(4):e0125153. doi: 10.1371/journal.pone.0125153 (PMC4416001; doi:10.1371/journal.pone.0125153)
Supplement: S8 Table — Predicted target genes were generated in Targetscan for differentially expressed miRNAs. (XLSX) [file pone.0125153.s015.xlsx]

## Sheet: Sheet1
Gene Symbol	Transcript ID	miRNA	context+ score	context+ score percentile
Abcb6	NM_023732	rno-miR-29b	-0.429	97
Abcb6	NM_023732	rno-miR-29c	-0.429	97
Abi2	NM_001198570	rno-miR-193	-0.189	56
Abi2	NM_001198571	rno-miR-193	-0.189	56
Abi2	NM_198127	rno-miR-193	-0.189	56
Abi2	NM_001198570	rno-miR-384-5p	-0.095	65
Abi2	NM_198127	rno-miR-384-5p	-0.095	65
Abi2	NM_001198571	rno-miR-384-5p	-0.095	65
Abi2	NM_001198570	rno-miR-26b	-0.139	83
Abi2	NM_001198571	rno-miR-26b	-0.139	83
Abi2	NM_198127	rno-miR-26b	-0.139	83
Abi2	NM_001198570	rno-miR-30e	-0.092	64
Abi2	NM_198127	rno-miR-30e	-0.092	64
Abi2	NM_001198571	rno-miR-30e	-0.092	64
Abi2	NM_001198570	rno-miR-30a	-0.092	65
Abi2	NM_198127	rno-miR-30a	-0.092	65
Abi2	NM_001198571	rno-miR-30a	-0.092	65
Abi2	NM_001198571	rno-miR-200a	-0.03	29
Abi2	NM_198127	rno-miR-200a	-0.03	29
Abi2	NM_001198571	rno-miR-141	-0.03	29
Abi2	NM_198127	rno-miR-141	-0.03	29
Accn1	NM_007384	rno-miR-34a	-0.389	96
Accn1	NM_001034013	rno-miR-34a	-0.389	96
Acpl2	NM_153420	rno-miR-29b	-0.379	95
Acpl2	NM_153420	rno-miR-29c	-0.379	95
Acsl1	NM_007981	rno-miR-497	-0.088	37
Acsl1	NM_007981	rno-miR-195	-0.07	32
Acsl1	NM_007981	rno-miR-34a	-0.237	81
Acsl3	NM_001033606	rno-miR-375	-0.068	67
Acsl3	NM_001136222	rno-miR-375	-0.068	67
Acsl3	NM_028817	rno-miR-375	-0.068	67
Acsl3	NM_028817	rno-miR-26b	-0.287	96
Acsl3	NM_001136222	rno-miR-26b	-0.287	96
Acsl3	NM_001033606	rno-miR-26b	-0.287	96
Acsl3	NM_028817	rno-miR-672	-0.15	75
Acsl3	NM_001136222	rno-miR-672	-0.15	75
Acsl3	NM_001033606	rno-miR-672	-0.15	75
Actg1	NM_009609	rno-miR-145	-0.372	98
Actr3	NM_001205385	rno-miR-200b	-0.02	43
Actr3	NM_001205386	rno-miR-200b	-0.02	43
Actr3	NM_023735	rno-miR-200b	-0.02	43
Actr3	NM_001205386	rno-miR-200c	-0.02	44
Actr3	NM_001205385	rno-miR-200c	-0.02	44
Actr3	NM_023735	rno-miR-200c	-0.02	44
Acvr1	NM_001110205	rno-miR-384-5p	-0.081	61
Acvr1	NM_001110204	rno-miR-384-5p	-0.081	61
Acvr1	NM_007394	rno-miR-384-5p	-0.081	61
Acvr1	NM_001110204	rno-miR-30e	-0.091	64
Acvr1	NM_001110205	rno-miR-30e	-0.091	64
Acvr1	NM_007394	rno-miR-30e	-0.091	64
Acvr1	NM_001110205	rno-miR-30a	-0.091	65
Acvr1	NM_001110204	rno-miR-30a	-0.091	65
Acvr1	NM_007394	rno-miR-30a	-0.091	65
Acvr1	NM_007394	rno-miR-365	-0.327	94
Acvr1	NM_001110205	rno-miR-365	-0.327	94
Acvr1	NM_001110204	rno-miR-365	-0.327	94
Acvr1	NM_007394	rno-miR-152	-0.182	74
Acvr1	NM_001110205	rno-miR-152	-0.182	74
Acvr1	NM_001110204	rno-miR-152	-0.182	74
Acvr1	NM_007394	rno-miR-148b-3p	-0.182	74
Acvr1	NM_001110205	rno-miR-148b-3p	-0.182	74
Acvr1	NM_001110204	rno-miR-148b-3p	-0.182	74
Adam19	NM_009616	rno-miR-29b	-0.111	35
Adam19	NM_009616	rno-miR-29b	-0.02	9
Adam19	NM_009616	rno-miR-384-5p	-0.319	99
Adam19	NM_009616	rno-miR-29c	-0.111	36
Adam19	NM_009616	rno-miR-29c	-0.02	9
Adam19	NM_009616	rno-miR-26b	-0.283	96
Adam19	NM_009616	rno-miR-30e	-0.277	97
Adam19	NM_009616	rno-miR-30a	-0.277	98
Adam19	NM_009616	rno-miR-145	-0.151	73
Adamts1	NM_009621	rno-miR-142-5p	-0.083	81
Adamts19	NM_175506	rno-miR-26b	-0.01	27
Adamts19	NM_175506	rno-miR-101a	-0.075	46
Adamts9	NM_175314	rno-miR-29b	-0.092	28
Adamts9	NM_175314	rno-miR-29b	-0.28	88
Adamts9	NM_175314	rno-miR-384-5p	-0.029	40
Adamts9	NM_175314	rno-miR-29c	-0.092	29
Adamts9	NM_175314	rno-miR-29c	-0.28	88
Adamts9	NM_175314	rno-miR-30e	-0.029	39
Adamts9	NM_175314	rno-miR-30a	-0.029	40
Adamts9	NM_175314	rno-miR-200b	-0.095	72
Adamts9	NM_175314	rno-miR-200c	-0.104	75
Adarb1	NM_001024837	rno-miR-146a	-0.148	81
Adarb1	NM_130895	rno-miR-146a	-0.148	81
Adcy6	NM_007405	rno-miR-375	-0.01	20
Adcy6	NM_007405	rno-miR-101a	-0.023	24
Add3	NM_001164099	rno-miR-145	-0.189	83
Add3	NM_001164101	rno-miR-145	-0.189	83
Add3	NM_001164100	rno-miR-145	-0.189	83
Add3	NM_013758	rno-miR-145	-0.189	83
Add3	NM_013758	rno-miR-145	-0.393	99
Add3	NM_001164101	rno-miR-145	-0.393	99
Add3	NM_001164099	rno-miR-145	-0.393	99
Add3	NM_001164100	rno-miR-145	-0.393	99
Add3	NM_013758	rno-miR-200b	-0.198	94
Add3	NM_001164099	rno-miR-200b	-0.198	94
Add3	NM_001164101	rno-miR-200b	-0.198	94
Add3	NM_001164100	rno-miR-200b	-0.198	94
Add3	NM_013758	rno-miR-200c	-0.198	94
Add3	NM_001164099	rno-miR-200c	-0.198	94
Add3	NM_001164100	rno-miR-200c	-0.198	94
Add3	NM_001164101	rno-miR-200c	-0.198	94
Adrb1	NM_007419	rno-miR-384-5p	-0.064	54
Adrb1	NM_007419	rno-miR-30e	-0.045	46
Adrb1	NM_007419	rno-miR-30a	-0.054	52
Adrb1	NM_007419	rno-miR-200a	-0.285	97
Adrb1	NM_007419	rno-let-7a	-0.266	88
Adrb1	NM_007419	rno-let-7d	-0.266	89
Adrb1	NM_007419	rno-let-7c	-0.266	88
Adrb1	NM_007419	rno-miR-141	-0.296	98
Adrb1	NM_007419	rno-let-7f	-0.255	87
Adrb1	NM_007419	rno-let-7b	-0.266	89
Agpat4	NM_026644	rno-miR-29b	-0.115	37
Agpat4	NM_026644	rno-miR-29c	-0.115	37
Agtr2	NM_007429	rno-miR-29b	-0.232	81
Agtr2	NM_007429	rno-miR-29c	-0.232	82
Ahctf1	NM_026375	rno-let-7a	-0.368	97
Ahctf1	NM_026375	rno-let-7d	-0.368	97
Ahctf1	NM_026375	rno-let-7c	-0.368	97
Ahctf1	NM_026375	rno-let-7f	-0.378	97
Ahctf1	NM_026375	rno-let-7b	-0.368	97
Ahcy	NM_016661	rno-miR-384-5p	-0.01	29
Ahcy	NM_016661	rno-miR-30e	-0.01	29
Ahcy	NM_016661	rno-miR-30a	-0.01	30
Akap12	NM_031185	rno-miR-145	-0.149	72
Akap5	NM_001101471	rno-miR-29b	-0.134	45
Akap5	NM_001101471	rno-miR-29c	-0.155	57
Akt3	NM_011785	rno-miR-29b	-0.081	25
Akt3	NM_011785	rno-miR-497	-0.355	97
Akt3	NM_011785	rno-miR-497	-0.311	95
Akt3	NM_011785	rno-miR-29c	-0.081	25
Akt3	NM_011785	rno-miR-195	-0.355	97
Akt3	NM_011785	rno-miR-195	-0.279	93
Akt3	NM_011785	rno-miR-101a	-0.108	63
Akt3	NM_011785	rno-miR-365	-0.073	26
Akt3	NM_011785	rno-miR-320	-0.077	65
Akt3	NM_011785	rno-miR-200b	-0.063	62
Akt3	NM_011785	rno-miR-200c	-0.063	62
Aldh1a3	NM_053080	rno-miR-101a	-0.118	67
Aldh6a1	NM_134042	rno-let-7a	-0.102	43
Aldh6a1	NM_134042	rno-let-7d	-0.098	40
Aldh6a1	NM_134042	rno-let-7c	-0.102	43
Aldh6a1	NM_134042	rno-let-7f	-0.102	44
Aldh6a1	NM_134042	rno-let-7b	-0.098	41
Angptl4	NM_020581	rno-miR-672	-0.468	99
Ank2	NM_178655	rno-miR-26b	-0.105	75
Ank2	NM_001034168	rno-miR-26b	-0.105	75
Ank2	NM_001034168	rno-miR-152	-0.109	43
Ank2	NM_178655	rno-miR-152	-0.109	43
Ank2	NM_001034168	rno-miR-148b-3p	-0.109	43
Ank2	NM_178655	rno-miR-148b-3p	-0.109	43
Ankrd49	NM_019683	rno-miR-29b	-0.314	92
Ankrd49	NM_019683	rno-miR-29c	-0.314	92
Ankrd49	NM_019683	rno-let-7a	-0.267	89
Ankrd49	NM_019683	rno-let-7d	-0.246	86
Ankrd49	NM_019683	rno-let-7c	-0.267	89
Ankrd49	NM_019683	rno-let-7f	-0.267	88
Ankrd49	NM_019683	rno-let-7b	-0.267	89
Anp32e	NM_023210	rno-miR-200a	-0.299	98
Anp32e	NM_023210	rno-miR-141	-0.299	98
Apbb2	NM_001201415	rno-miR-200a	-0.307	98
Apbb2	NM_001201416	rno-miR-200a	-0.307	98
Apbb2	NM_001201414	rno-miR-200a	-0.307	98
Apbb2	NM_001201413	rno-miR-200a	-0.307	98
Apbb2	NM_009686	rno-miR-200a	-0.307	98
Apbb2	NM_001201415	rno-miR-141	-0.328	98
Apbb2	NM_001201416	rno-miR-141	-0.328	98
Apbb2	NM_001201413	rno-miR-141	-0.328	98
Apbb2	NM_001201414	rno-miR-141	-0.328	98
Apbb2	NM_009686	rno-miR-141	-0.328	98
Aph1a	NM_146134	rno-miR-142-5p	-0.169	95
Aph1a	NM_146104	rno-miR-142-5p	-0.03	21
Api5	NM_007466	rno-miR-365	-0.173	68
Arf3	NM_007478	rno-miR-497	-0.02	3
Arf3	NM_007478	rno-miR-195	-0.02	3
Arhgap11a	NM_181416	rno-miR-26b	-0.122	79
Arhgap21	NM_001081364	rno-miR-224	-0.203	89
Arhgap21	NM_001128084	rno-miR-224	-0.203	89
Arhgap21	NM_001128084	rno-miR-26b	-0.103	75
Arhgap21	NM_001081364	rno-miR-26b	-0.103	75
Arhgap21	NM_001128084	rno-miR-145	-0.184	82
Arhgap21	NM_001081364	rno-miR-145	-0.184	82
Arhgap21	NM_001128084	rno-miR-152	-0.247	86
Arhgap21	NM_001081364	rno-miR-152	-0.247	86
Arhgap21	NM_001128084	rno-miR-148b-3p	-0.247	86
Arhgap21	NM_001081364	rno-miR-148b-3p	-0.247	86
Arhgap24	NM_029270	rno-miR-145	-0.144	70
Arhgap24	NM_146161	rno-miR-145	-0.144	70
Arhgap24	NM_146161	rno-miR-200a	-0.048	43
Arhgap24	NM_029270	rno-miR-200a	-0.048	43
Arhgap24	NM_146161	rno-miR-141	-0.048	42
Arhgap24	NM_029270	rno-miR-141	-0.048	42
Arhgap28	NM_172964	rno-miR-29b	-0.18	67
Arhgap28	NM_172964	rno-miR-29c	-0.18	67
Arhgap28	NM_172964	rno-let-7a	-0.303	92
Arhgap28	NM_172964	rno-let-7d	-0.335	95
Arhgap28	NM_172964	rno-let-7c	-0.303	92
Arhgap28	NM_172964	rno-let-7f	-0.303	92
Arhgap28	NM_172964	rno-let-7b	-0.314	93
Arhgef15	NM_177566	rno-let-7a	-0.241	86
Arhgef15	NM_177566	rno-let-7d	-0.241	86
Arhgef15	NM_177566	rno-let-7c	-0.241	86
Arhgef15	NM_177566	rno-let-7f	-0.231	84
Arhgef15	NM_177566	rno-let-7b	-0.241	86
Arid2	NM_175251	rno-miR-142-5p	-0.047	70
Arid2	NM_175251	rno-miR-26b	-0.068	58
Arid2	NM_175251	rno-miR-101a	-0.01	11
Arid2	NM_175251	rno-miR-145	-0.064	31
Arid2	NM_175251	rno-miR-200b	-0.02	40
Arid2	NM_175251	rno-miR-200c	-0.02	41
Arid3b	NM_019689	rno-let-7a	-0.129	57
Arid3b	NM_019689	rno-let-7a	-0.076	30
Arid3b	NM_019689	rno-let-7d	-0.136	59
Arid3b	NM_019689	rno-let-7d	-0.076	30
Arid3b	NM_019689	rno-let-7c	-0.129	57
Arid3b	NM_019689	rno-let-7c	-0.076	30
Arid3b	NM_019689	rno-let-7f	-0.129	57
Arid3b	NM_019689	rno-let-7f	-0.076	30
Arid3b	NM_019689	rno-let-7b	-0.132	59
Arid3b	NM_019689	rno-let-7b	-0.079	32
Arid4a	NM_001081195	rno-miR-384-5p	-0.144	78
Arid4a	NM_001081195	rno-miR-34a	-0.121	38
Arid4a	NM_001081195	rno-miR-30e	-0.144	78
Arid4a	NM_001081195	rno-miR-30a	-0.144	79
Arid5b	NM_023598	rno-miR-384-5p	-0.285	98
Arid5b	NM_023598	rno-miR-30e	-0.348	99
Arid5b	NM_023598	rno-miR-30a	-0.306	99
Arid5b	NM_023598	rno-miR-320	-0.11	78
Arl15	NM_172595	rno-miR-384-5p	-0.066	55
Arl15	NM_172595	rno-miR-384-5p	-0.046	47
Arl15	NM_172595	rno-miR-34a	-0.157	56
Arl15	NM_172595	rno-miR-30e	-0.066	55
Arl15	NM_172595	rno-miR-30e	-0.049	48
Arl15	NM_172595	rno-miR-30a	-0.066	56
Arl15	NM_172595	rno-miR-30a	-0.059	53
Arl4a	NM_001039515	rno-miR-320	-0.01	22
Arl4a	NM_007487	rno-miR-320	-0.01	22
Arl4a	NM_007487	rno-miR-320	-0.01	26
Arl4a	NM_001039515	rno-miR-320	-0.01	26
Arl6ip1	NM_019419	rno-miR-10b	-0.261	90
Arl6ip1	NM_019419	rno-miR-152	-0.338	95
Arl6ip1	NM_019419	rno-miR-148b-3p	-0.338	95
Arl6ip6	NM_022989	rno-miR-384-5p	-0.204	90
Arl6ip6	NM_022989	rno-miR-26b	-0.067	58
Arl6ip6	NM_022989	rno-miR-10b	-0.114	53
Arl6ip6	NM_022989	rno-miR-30e	-0.185	87
Arl6ip6	NM_022989	rno-miR-30a	-0.185	87
Armcx2	NM_001166397	rno-miR-26b	-0.115	78
Armcx2	NM_001166398	rno-miR-26b	-0.115	78
Armcx2	NM_026139	rno-miR-26b	-0.115	78
Armcx2	NM_001166397	rno-miR-320	-0.228	96
Armcx2	NM_001166398	rno-miR-320	-0.228	96
Armcx2	NM_026139	rno-miR-320	-0.228	96
Asf1a	NM_025541	rno-miR-200b	-0.12	79
Asf1a	NM_025541	rno-miR-200c	-0.12	80
Ash1l	NM_138679	rno-miR-497	-0.467	99
Ash1l	NM_138679	rno-miR-195	-0.519	99
Ash1l	NM_138679	rno-miR-101a	-0.028	26
Ash2l	NM_011791	rno-miR-29b	-0.16	59
Ash2l	NM_001080793	rno-miR-29b	-0.16	59
Ash2l	NM_011791	rno-miR-29c	-0.16	59
Ash2l	NM_001080793	rno-miR-29c	-0.16	59
Aspn	NM_001172481	rno-miR-26b	-0.293	97
Aspn	NM_025711	rno-miR-26b	-0.293	97
Aspn	NM_025711	rno-miR-101a	-0.317	95
Aspn	NM_001172481	rno-miR-101a	-0.317	95
Aspn	NM_001172481	rno-miR-101a	-0.318	95
Aspn	NM_025711	rno-miR-101a	-0.318	95
Atg4b	NM_174874	rno-miR-497	-0.035	19
Atg4b	NM_174874	rno-miR-195	-0.02	13
Atg4b	NM_174874	rno-miR-34a	-0.289	87
Atg4b	NM_174874	rno-let-7a	-0.211	82
Atg4b	NM_174874	rno-let-7d	-0.211	82
Atg4b	NM_174874	rno-let-7c	-0.211	82
Atg4b	NM_174874	rno-let-7f	-0.211	82
Atg4b	NM_174874	rno-let-7b	-0.211	83
Atp1a2	NM_178405	rno-miR-26b	-0.072	60
Atp1b1	NM_009721	rno-miR-29b	-0.182	68
Atp1b1	NM_009721	rno-miR-375	-0.082	76
Atp1b1	NM_009721	rno-miR-29c	-0.182	68
Atp1b1	NM_009721	rno-miR-101a	-0.148	78
Atp1b1	NM_009721	rno-miR-101a	-0.091	55
Atp1b1	NM_009721	rno-miR-200a	-0.049	43
Atp1b1	NM_009721	rno-miR-141	-0.049	43
Atp2a2	NM_001110140	rno-miR-384-5p	-0.141	77
Atp2a2	NM_001110140	rno-miR-30e	-0.141	77
Atp2a2	NM_001110140	rno-miR-30a	-0.141	78
Atp2a2	NM_001110140	rno-miR-200a	-0.153	81
Atp2a2	NM_001110140	rno-let-7a	-0.265	88
Atp2a2	NM_001110140	rno-miR-152	-0.298	91
Atp2a2	NM_001110140	rno-let-7d	-0.286	90
Atp2a2	NM_001110140	rno-let-7c	-0.265	88
Atp2a2	NM_001110140	rno-miR-141	-0.153	81
Atp2a2	NM_001110140	rno-miR-148b-3p	-0.298	91
Atp2a2	NM_001110140	rno-let-7f	-0.265	88
Atp2a2	NM_001110140	rno-miR-200b	-0.096	73
Atp2a2	NM_001110140	rno-miR-200c	-0.096	73
Atp2a2	NM_001110140	rno-let-7b	-0.265	88
Axin2	NM_015732	rno-miR-497	-0.222	88
Axin2	NM_015732	rno-miR-195	-0.213	86
B3gnt1	NM_175383	rno-let-7a	-0.329	94
B3gnt1	NM_175383	rno-let-7d	-0.329	94
B3gnt1	NM_175383	rno-let-7c	-0.329	94
B3gnt1	NM_175383	rno-let-7f	-0.34	95
B3gnt1	NM_175383	rno-let-7b	-0.329	94
B4galt1	NM_022305	rno-miR-497	-0.105	46
B4galt1	NM_022305	rno-miR-195	-0.105	48
B4galt1	NM_022305	rno-miR-26b	-0.036	40
B4galt5	NM_019835	rno-miR-497	-0.08	34
B4galt5	NM_019835	rno-miR-384-5p	-0.01	7
B4galt5	NM_019835	rno-miR-195	-0.08	36
B4galt5	NM_019835	rno-miR-30e	-0.01	8
B4galt5	NM_019835	rno-miR-30a	-0.01	8
B4galt5	NM_019835	rno-miR-152	-0.412	98
B4galt5	NM_019835	rno-miR-148b-3p	-0.401	98
B4galt6	NM_019737	rno-miR-384-5p	-0.182	86
B4galt6	NM_019737	rno-miR-30e	-0.224	93
B4galt6	NM_019737	rno-miR-30a	-0.224	93
B4galt6	NM_019737	rno-miR-200b	-0.01	21
B4galt6	NM_019737	rno-miR-200c	-0.01	22
Bcap29	NM_001164090	rno-let-7a	-0.148	65
Bcap29	NM_007530	rno-let-7a	-0.148	65
Bcap29	NM_001164090	rno-let-7d	-0.142	62
Bcap29	NM_007530	rno-let-7d	-0.142	62
Bcap29	NM_001164090	rno-let-7c	-0.148	65
Bcap29	NM_007530	rno-let-7c	-0.148	65
Bcap29	NM_001164090	rno-let-7f	-0.148	65
Bcap29	NM_007530	rno-let-7f	-0.148	65
Bcap29	NM_001164090	rno-let-7b	-0.145	64
Bcap29	NM_007530	rno-let-7b	-0.145	64
Bche	NM_009738	rno-miR-142-5p	-0.036	66
Bcl11b	NM_021399	rno-miR-29b	-0.23	81
Bcl11b	NM_001079883	rno-miR-29b	-0.23	81
Bcl11b	NM_001079883	rno-miR-384-5p	-0.01	12
Bcl11b	NM_021399	rno-miR-384-5p	-0.01	12
Bcl11b	NM_021399	rno-miR-29c	-0.22	79
Bcl11b	NM_001079883	rno-miR-29c	-0.22	79
Bcl11b	NM_021399	rno-miR-34a	-0.032	10
Bcl11b	NM_001079883	rno-miR-34a	-0.032	10
Bcl11b	NM_001079883	rno-miR-34a	-0.21	75
Bcl11b	NM_021399	rno-miR-34a	-0.21	75
Bcl11b	NM_001079883	rno-miR-30e	-0.01	12
Bcl11b	NM_021399	rno-miR-30e	-0.01	12
Bcl11b	NM_001079883	rno-miR-30a	-0.01	12
Bcl11b	NM_021399	rno-miR-30a	-0.01	12
Bcl11b	NM_001079883	rno-miR-365	-0.111	40
Bcl11b	NM_021399	rno-miR-365	-0.111	40
Bcl11b	NM_021399	rno-miR-200a	-0.02	6
Bcl11b	NM_001079883	rno-miR-200a	-0.02	6
Bcl11b	NM_021399	rno-miR-141	-0.02	6
Bcl11b	NM_001079883	rno-miR-141	-0.02	6
Bcl11b	NM_021399	rno-miR-200b	-0.02	23
Bcl11b	NM_001079883	rno-miR-200b	-0.02	23
Bcl11b	NM_021399	rno-miR-200b	-0.02	7
Bcl11b	NM_001079883	rno-miR-200b	-0.02	7
Bcl11b	NM_021399	rno-miR-200c	-0.02	23
Bcl11b	NM_001079883	rno-miR-200c	-0.02	23
Bcl11b	NM_021399	rno-miR-200c	-0.02	7
Bcl11b	NM_001079883	rno-miR-200c	-0.02	7
Bcl2	NM_009741	rno-miR-497	-0.03	4
Bcl2	NM_009741	rno-miR-384-5p	-0.01	11
Bcl2	NM_009741	rno-miR-195	-0.03	2
Bcl2	NM_009741	rno-miR-34a	-0.209	75
Bcl2	NM_009741	rno-miR-30e	-0.01	10
Bcl2	NM_009741	rno-miR-30a	-0.01	10
Bcl2	NM_009741	rno-miR-365	-0.044	17
Bcl2	NM_009741	rno-miR-200b	-0.02	2
Bcl2	NM_009741	rno-miR-200c	-0.02	2
Bend5	NM_026279	rno-miR-877	-0.208	86
Bicd2	NM_029791	rno-miR-193	-0.081	14
Bicd2	NM_001039180	rno-miR-193	-0.081	14
Bicd2	NM_001039179	rno-miR-193	-0.077	14
Bicd2	NM_001039180	rno-miR-26b	-0.01	28
Bicd2	NM_029791	rno-miR-26b	-0.01	28
Bicd2	NM_001039179	rno-miR-26b	-0.01	13
Bicd2	NM_001039180	rno-miR-101a	-0.337	96
Bicd2	NM_029791	rno-miR-101a	-0.337	96
Bicd2	NM_001039179	rno-miR-101a	-0.337	96
Bicd2	NM_029791	rno-miR-200b	-0.01	17
Bicd2	NM_001039180	rno-miR-200b	-0.01	17
Bicd2	NM_001039179	rno-miR-200b	-0.01	8
Bicd2	NM_029791	rno-miR-200c	-0.01	18
Bicd2	NM_001039180	rno-miR-200c	-0.01	18
Bicd2	NM_001039179	rno-miR-200c	-0.01	8
Blcap	NM_016916	rno-miR-142-5p	-0.065	76
Blcap	NM_016916	rno-miR-320	-0.018	38
Blcap	NM_016916	rno-miR-320	-0.124	82
Bloc1s2	NM_028607	rno-miR-26b	-0.227	93
Bloc1s2	NM_028607	rno-miR-145	-0.056	28
Bmp2	NM_007553	rno-miR-142-5p	-0.077	79
Bnc2	NM_172870	rno-miR-384-5p	-0.03	2
Bnc2	NM_172870	rno-miR-34a	-0.092	26
Bnc2	NM_172870	rno-miR-30e	-0.03	3
Bnc2	NM_172870	rno-miR-30a	-0.03	4
Bod1	NM_001024919	rno-miR-26b	-0.222	93
Bsnd	NM_080458	rno-miR-29b	-0.25	84
Bsnd	NM_080458	rno-miR-29c	-0.229	81
Btbd1	NM_146193	rno-miR-142-5p	-0.044	69
Btg2	NM_007570	rno-miR-29b	-0.098	30
Btg2	NM_007570	rno-miR-497	-0.086	37
Btg2	NM_007570	rno-miR-497	-0.204	85
Btg2	NM_007570	rno-miR-146a	-0.072	50
Btg2	NM_007570	rno-miR-29c	-0.098	31
Btg2	NM_007570	rno-miR-195	-0.104	47
Btg2	NM_007570	rno-miR-195	-0.193	82
Btg2	NM_007570	rno-miR-365	-0.129	50
Btg2	NM_007570	rno-let-7a	-0.121	53
Btg2	NM_007570	rno-let-7d	-0.121	52
Btg2	NM_007570	rno-let-7c	-0.121	53
Btg2	NM_007570	rno-miR-320	-0.217	95
Btg2	NM_007570	rno-let-7f	-0.121	53
Btg2	NM_007570	rno-let-7b	-0.121	53
Bzw1	NM_025824	rno-miR-101a	-0.106	62
Bzw1	NM_025824	rno-let-7a	-0.223	84
Bzw1	NM_025824	rno-let-7a	-0.19	79
Bzw1	NM_025824	rno-let-7d	-0.195	80
Bzw1	NM_025824	rno-let-7d	-0.19	78
Bzw1	NM_025824	rno-let-7c	-0.223	84
Bzw1	NM_025824	rno-let-7c	-0.19	79
Bzw1	NM_025824	rno-let-7f	-0.223	84
Bzw1	NM_025824	rno-let-7f	-0.19	78
Bzw1	NM_025824	rno-let-7b	-0.214	83
Bzw1	NM_025824	rno-let-7b	-0.19	79
Bzw2	NM_025840	rno-let-7a	-0.205	82
Bzw2	NM_025840	rno-let-7d	-0.195	80
Bzw2	NM_025840	rno-let-7c	-0.205	82
Bzw2	NM_025840	rno-let-7f	-0.205	81
Bzw2	NM_025840	rno-let-7b	-0.214	83
Calu	NM_007594	rno-miR-497	-0.103	45
Calu	NM_184053	rno-miR-497	-0.103	45
Calu	NM_184053	rno-miR-384-5p	-0.258	96
Calu	NM_007594	rno-miR-384-5p	-0.258	96
Calu	NM_007594	rno-miR-195	-0.084	38
Calu	NM_184053	rno-miR-195	-0.084	38
Calu	NM_007594	rno-miR-150	-0.18	87
Calu	NM_184053	rno-miR-150	-0.18	87
Calu	NM_184053	rno-miR-30e	-0.248	95
Calu	NM_007594	rno-miR-30e	-0.248	95
Calu	NM_184053	rno-miR-30a	-0.248	96
Calu	NM_007594	rno-miR-30a	-0.248	96
Calu	NM_007594	rno-miR-200a	-0.02	23
Calu	NM_184053	rno-miR-200a	-0.02	23
Calu	NM_184053	rno-let-7a	-0.01	11
Calu	NM_007594	rno-let-7a	-0.01	11
Calu	NM_184053	rno-let-7d	-0.01	10
Calu	NM_007594	rno-let-7d	-0.01	10
Calu	NM_184053	rno-let-7c	-0.01	12
Calu	NM_007594	rno-let-7c	-0.01	12
Calu	NM_007594	rno-miR-141	-0.02	23
Calu	NM_184053	rno-miR-141	-0.02	23
Calu	NM_184053	rno-let-7f	-0.01	11
Calu	NM_007594	rno-let-7f	-0.01	11
Calu	NM_184053	rno-miR-200b	-0.03	24
Calu	NM_007594	rno-miR-200b	-0.03	24
Calu	NM_184053	rno-miR-200c	-0.03	24
Calu	NM_007594	rno-miR-200c	-0.03	24
Calu	NM_184053	rno-let-7b	-0.01	12
Calu	NM_007594	rno-let-7b	-0.01	12
Camk2d	NM_001025439	rno-miR-384-5p	-0.202	89
Camk2d	NM_023813	rno-miR-384-5p	-0.202	89
Camk2d	NM_001025438	rno-miR-384-5p	-0.196	89
Camk2d	NM_001025439	rno-miR-185	-0.313	95
Camk2d	NM_023813	rno-miR-185	-0.313	95
Camk2d	NM_001025438	rno-miR-185	-0.313	95
Camk2d	NM_001025439	rno-miR-30e	-0.202	89
Camk2d	NM_023813	rno-miR-30e	-0.202	89
Camk2d	NM_001025438	rno-miR-30e	-0.196	88
Camk2d	NM_001025439	rno-miR-30a	-0.202	90
Camk2d	NM_023813	rno-miR-30a	-0.202	90
Camk2d	NM_001025438	rno-miR-30a	-0.196	89
Camk2d	NM_001025439	rno-miR-145	-0.101	49
Camk2d	NM_023813	rno-miR-145	-0.101	49
Camk2d	NM_001025438	rno-miR-145	-0.098	48
Camk4	NM_009793	rno-miR-29b	-0.425	97
Camk4	NM_009793	rno-miR-29c	-0.425	97
Camk4	NM_009793	rno-miR-34a	-0.078	22
Camsap1	NM_001115076	rno-miR-497	-0.199	84
Camsap1	NM_001115076	rno-miR-384-5p	-0.029	40
Camsap1	NM_001115076	rno-miR-195	-0.171	76
Camsap1	NM_001115076	rno-miR-34a	-0.131	43
Camsap1	NM_001115076	rno-miR-26b	-0.014	31
Camsap1	NM_001115076	rno-miR-26b	-0.03	18
Camsap1	NM_001115076	rno-miR-30e	-0.019	35
Camsap1	NM_001115076	rno-miR-30a	-0.019	36
Camsap1	NM_001115076	rno-miR-200a	-0.01	14
Camsap1	NM_001115076	rno-miR-152	-0.152	65
Camsap1	NM_001115076	rno-miR-141	-0.01	16
Camsap1	NM_001115076	rno-miR-148b-3p	-0.152	65
Cand1	NM_027994	rno-miR-384-5p	-0.02	35
Cand1	NM_027994	rno-miR-30e	-0.02	35
Cand1	NM_027994	rno-miR-30a	-0.017	35
Cand1	NM_027994	rno-miR-152	-0.316	93
Cand1	NM_027994	rno-miR-148b-3p	-0.316	93
Cap1	NM_007598	rno-miR-877	-0.208	86
Cap1	NM_007598	rno-let-7a	-0.103	44
Cap1	NM_007598	rno-let-7d	-0.103	43
Cap1	NM_007598	rno-let-7c	-0.103	43
Cap1	NM_007598	rno-let-7f	-0.103	44
Cap1	NM_007598	rno-let-7b	-0.106	45
Capn6	NM_007603	rno-miR-497	-0.157	71
Capn6	NM_007603	rno-miR-497	-0.268	93
Capn6	NM_007603	rno-miR-195	-0.129	59
Capn6	NM_007603	rno-miR-195	-0.236	89
Car3	NM_007606	rno-miR-29b	-0.103	32
Car3	NM_007606	rno-miR-29c	-0.103	33
Casc4	NM_001205371	rno-miR-200a	-0.096	63
Casc4	NM_001205370	rno-miR-200a	-0.096	63
Casc4	NM_001205369	rno-miR-200a	-0.096	63
Casc4	NM_177054	rno-miR-200a	-0.096	63
Casc4	NM_199038	rno-miR-200a	-0.096	63
Casc4	NM_001205370	rno-miR-141	-0.1	65
Casc4	NM_001205371	rno-miR-141	-0.1	65
Casc4	NM_001205369	rno-miR-141	-0.1	65
Casc4	NM_177054	rno-miR-141	-0.1	65
Casc4	NM_199038	rno-miR-141	-0.1	65
Casp2	NM_007610	rno-miR-34a	-0.418	97
Cav1	NM_007616	rno-miR-375	-0.077	73
Cav1	NM_001243064	rno-miR-375	-0.077	73
Cav2	NM_016900	rno-miR-29b	-0.223	80
Cav2	NM_016900	rno-miR-29c	-0.223	80
Cbfb	NM_001161457	rno-miR-384-5p	-0.096	66
Cbfb	NM_001161456	rno-miR-384-5p	-0.096	66
Cbfb	NM_022309	rno-miR-384-5p	-0.096	66
Cbfb	NM_001161458	rno-miR-384-5p	-0.096	66
Cbfb	NM_001161457	rno-miR-30e	-0.127	74
Cbfb	NM_001161456	rno-miR-30e	-0.127	74
Cbfb	NM_022309	rno-miR-30e	-0.127	74
Cbfb	NM_001161458	rno-miR-30e	-0.127	74
Cbfb	NM_001161457	rno-miR-30a	-0.106	69
Cbfb	NM_001161456	rno-miR-30a	-0.106	69
Cbfb	NM_022309	rno-miR-30a	-0.106	69
Cbfb	NM_001161458	rno-miR-30a	-0.106	69
Cbx5	NM_007626	rno-miR-29b	-0.032	11
Cbx5	NM_001110216	rno-miR-29b	-0.032	11
Cbx5	NM_001076789	rno-miR-29b	-0.032	11
Cbx5	NM_001076789	rno-miR-497	-0.03	17
Cbx5	NM_001110216	rno-miR-497	-0.03	17
Cbx5	NM_007626	rno-miR-497	-0.03	17
Cbx5	NM_007626	rno-miR-29c	-0.032	12
Cbx5	NM_001110216	rno-miR-29c	-0.032	12
Cbx5	NM_001076789	rno-miR-29c	-0.032	12
Cbx5	NM_001076789	rno-miR-195	-0.03	18
Cbx5	NM_001110216	rno-miR-195	-0.03	18
Cbx5	NM_007626	rno-miR-195	-0.03	18
Cbx5	NM_001076789	rno-miR-185	-0.196	83
Cbx5	NM_001110216	rno-miR-185	-0.196	83
Cbx5	NM_007626	rno-miR-185	-0.196	83
Cbx5	NM_007626	rno-miR-200a	-0.052	45
Cbx5	NM_001110216	rno-miR-200a	-0.052	45
Cbx5	NM_001076789	rno-miR-200a	-0.052	45
Cbx5	NM_001076789	rno-let-7a	-0.076	30
Cbx5	NM_001110216	rno-let-7a	-0.076	30
Cbx5	NM_007626	rno-let-7a	-0.076	30
Cbx5	NM_001076789	rno-let-7a	-0.032	16
Cbx5	NM_001110216	rno-let-7a	-0.032	16
Cbx5	NM_007626	rno-let-7a	-0.032	16
Cbx5	NM_001076789	rno-miR-152	-0.02	0
Cbx5	NM_001110216	rno-miR-152	-0.02	0
Cbx5	NM_007626	rno-miR-152	-0.02	0
Cbx5	NM_001076789	rno-let-7d	-0.076	30
Cbx5	NM_001110216	rno-let-7d	-0.076	30
Cbx5	NM_007626	rno-let-7d	-0.076	30
Cbx5	NM_001076789	rno-let-7d	-0.03	9
Cbx5	NM_001110216	rno-let-7d	-0.03	9
Cbx5	NM_007626	rno-let-7d	-0.03	9
Cbx5	NM_001076789	rno-let-7c	-0.076	30
Cbx5	NM_001110216	rno-let-7c	-0.076	30
Cbx5	NM_007626	rno-let-7c	-0.076	30
Cbx5	NM_001076789	rno-let-7c	-0.032	16
Cbx5	NM_001110216	rno-let-7c	-0.032	16
Cbx5	NM_007626	rno-let-7c	-0.032	16
Cbx5	NM_007626	rno-miR-141	-0.042	40
Cbx5	NM_001110216	rno-miR-141	-0.042	40
Cbx5	NM_001076789	rno-miR-141	-0.042	40
Cbx5	NM_001076789	rno-miR-148b-3p	-0.02	0
Cbx5	NM_001110216	rno-miR-148b-3p	-0.02	0
Cbx5	NM_007626	rno-miR-148b-3p	-0.02	0
Cbx5	NM_001076789	rno-let-7f	-0.085	34
Cbx5	NM_001110216	rno-let-7f	-0.085	34
Cbx5	NM_007626	rno-let-7f	-0.085	34
Cbx5	NM_001076789	rno-let-7f	-0.032	16
Cbx5	NM_001110216	rno-let-7f	-0.032	16
Cbx5	NM_007626	rno-let-7f	-0.032	16
Cbx5	NM_007626	rno-miR-200b	-0.03	6
Cbx5	NM_001110216	rno-miR-200b	-0.03	6
Cbx5	NM_001076789	rno-miR-200b	-0.03	6
Cbx5	NM_007626	rno-miR-200c	-0.03	4
Cbx5	NM_001110216	rno-miR-200c	-0.03	4
Cbx5	NM_001076789	rno-miR-200c	-0.03	4
Cbx5	NM_001076789	rno-let-7b	-0.076	30
Cbx5	NM_001110216	rno-let-7b	-0.076	30
Cbx5	NM_007626	rno-let-7b	-0.076	30
Cbx5	NM_001076789	rno-let-7b	-0.03	12
Cbx5	NM_001110216	rno-let-7b	-0.03	12
Cbx5	NM_007626	rno-let-7b	-0.03	12
Ccdc43	NM_025918	rno-miR-384-5p	-0.18	86
Ccdc43	NM_025918	rno-miR-30e	-0.18	86
Ccdc43	NM_025918	rno-miR-30a	-0.18	87
Ccdc43	NM_025918	rno-miR-145	-0.124	61
Ccdc80	NM_026439	rno-miR-200a	-0.178	87
Ccdc80	NM_026439	rno-miR-141	-0.197	89
Ccna2	NM_009828	rno-miR-152	-0.108	43
Ccna2	NM_009828	rno-miR-148b-3p	-0.108	43
Ccnd1	NM_007631	rno-miR-497	-0.024	15
Ccnd1	NM_007631	rno-miR-497	-0.085	36
Ccnd1	NM_007631	rno-miR-195	-0.017	15
Ccnd1	NM_007631	rno-miR-195	-0.095	43
Ccnd1	NM_007631	rno-miR-34a	-0.116	36
Ccnd1	NM_007631	rno-let-7a	-0.087	35
Ccnd1	NM_007631	rno-let-7d	-0.077	30
Ccnd1	NM_007631	rno-let-7c	-0.087	35
Ccnd1	NM_007631	rno-let-7f	-0.087	35
Ccnd1	NM_007631	rno-let-7b	-0.09	37
Ccnd2	NM_009829	rno-miR-29b	-0.201	74
Ccnd2	NM_009829	rno-miR-497	-0.091	38
Ccnd2	NM_009829	rno-miR-497	-0.037	19
Ccnd2	NM_009829	rno-miR-497	-0.037	19
Ccnd2	NM_009829	rno-miR-29c	-0.201	75
Ccnd2	NM_009829	rno-miR-195	-0.081	36
Ccnd2	NM_009829	rno-miR-195	-0.061	28
Ccnd2	NM_009829	rno-miR-195	-0.03	14
Ccnd2	NM_009829	rno-miR-26b	-0.03	1
Ccnd2	NM_009829	rno-miR-145	-0.01	6
Ccnd2	NM_009829	rno-let-7a	-0.01	6
Ccnd2	NM_009829	rno-let-7a	-0.01	7
Ccnd2	NM_009829	rno-let-7d	-0.01	6
Ccnd2	NM_009829	rno-let-7d	-0.01	7
Ccnd2	NM_009829	rno-let-7c	-0.01	6
Ccnd2	NM_009829	rno-let-7c	-0.01	7
Ccnd2	NM_009829	rno-miR-320	-0.035	45
Ccnd2	NM_009829	rno-let-7f	-0.01	7
Ccnd2	NM_009829	rno-let-7f	-0.01	8
Ccnd2	NM_009829	rno-let-7b	-0.01	6
Ccnd2	NM_009829	rno-let-7b	-0.01	7
Ccne1	NM_007633	rno-miR-497	-0.371	98
Ccne1	NM_007633	rno-miR-195	-0.403	98
Ccnjl	NM_001045530	rno-miR-497	-0.172	76
Ccnjl	NM_001045530	rno-miR-497	-0.146	66
Ccnjl	NM_001045530	rno-miR-384-5p	-0.101	67
Ccnjl	NM_001045530	rno-miR-195	-0.181	79
Ccnjl	NM_001045530	rno-miR-195	-0.127	58
Ccnjl	NM_001045530	rno-miR-26b	-0.153	85
Ccnjl	NM_001045530	rno-miR-30e	-0.143	78
Ccnjl	NM_001045530	rno-miR-30a	-0.122	74
Cd276	NM_133983	rno-miR-29b	-0.331	93
Cd276	NM_133983	rno-miR-29c	-0.331	93
Cdh11	NM_009866	rno-miR-26b	-0.082	66
Cdh11	NM_009866	rno-miR-101a	-0.197	86
Cdh11	NM_009866	rno-miR-200b	-0.114	78
Cdh11	NM_009866	rno-miR-200c	-0.114	78
Cdh2	NM_007664	rno-miR-26b	-0.082	66
Cdh2	NM_007664	rno-miR-145	-0.222	87
Cdh2	NM_007664	rno-miR-320	-0.157	88
Cdk5	NM_007668	rno-miR-142-5p	-0.036	66
Cdkn1a	NM_001111099	rno-let-7a	-0.164	71
Cdkn1a	NM_007669	rno-let-7a	-0.164	71
Cdkn1a	NM_001111099	rno-let-7d	-0.164	70
Cdkn1a	NM_007669	rno-let-7d	-0.164	70
Cdkn1a	NM_001111099	rno-let-7c	-0.164	71
Cdkn1a	NM_007669	rno-let-7c	-0.164	71
Cdkn1a	NM_001111099	rno-let-7f	-0.164	71
Cdkn1a	NM_007669	rno-let-7f	-0.164	71
Cdkn1a	NM_001111099	rno-let-7b	-0.164	71
Cdkn1a	NM_007669	rno-let-7b	-0.164	71
Cdkn1c	NM_009876	rno-miR-320	-0.071	62
Cdkn1c	NM_001161624	rno-miR-320	-0.071	62
Cdon	NM_021339	rno-miR-193	-0.18	52
Cdon	NM_021339	rno-miR-497	-0.276	93
Cdon	NM_021339	rno-miR-142-5p	-0.01	24
Cdon	NM_021339	rno-miR-146a	-0.056	41
Cdon	NM_021339	rno-miR-195	-0.304	95
Cdon	NM_021339	rno-miR-200a	-0.01	19
Cdon	NM_021339	rno-miR-141	-0.01	19
Cdon	NM_021339	rno-miR-200b	-0.02	9
Cdon	NM_021339	rno-miR-200c	-0.02	9
Cds1	NM_173370	rno-miR-146a	-0.21	90
Cds1	NM_173370	rno-miR-152	-0.189	76
Cds1	NM_173370	rno-miR-148b-3p	-0.189	76
Ceacam1	NM_001039185	rno-miR-384-5p	-0.108	69
Ceacam1	NM_011926	rno-miR-384-5p	-0.108	69
Ceacam1	NM_001039186	rno-miR-384-5p	-0.108	69
Ceacam1	NM_001039187	rno-miR-384-5p	-0.108	69
Ceacam1	NM_001039185	rno-miR-146a	-0.182	87
Ceacam1	NM_011926	rno-miR-146a	-0.182	87
Ceacam1	NM_001039186	rno-miR-146a	-0.182	87
Ceacam1	NM_001039187	rno-miR-146a	-0.182	87
Ceacam1	NM_001039185	rno-miR-30e	-0.087	62
Ceacam1	NM_011926	rno-miR-30e	-0.087	62
Ceacam1	NM_001039186	rno-miR-30e	-0.087	62
Ceacam1	NM_001039187	rno-miR-30e	-0.087	62
Ceacam1	NM_001039185	rno-miR-30a	-0.108	70
Ceacam1	NM_011926	rno-miR-30a	-0.108	70
Ceacam1	NM_001039186	rno-miR-30a	-0.108	70
Ceacam1	NM_001039187	rno-miR-30a	-0.108	70
Cfl2	NM_007688	rno-miR-384-5p	-0.118	71
Cfl2	NM_007688	rno-miR-30e	-0.109	69
Cfl2	NM_007688	rno-miR-30a	-0.109	70
Cfl2	NM_007688	rno-miR-145	-0.084	40
Cfl2	NM_007688	rno-miR-200b	-0.212	95
Cfl2	NM_007688	rno-miR-200c	-0.212	95
Cgnl1	NM_026599	rno-let-7a	-0.192	79
Cgnl1	NM_026599	rno-let-7d	-0.192	79
Cgnl1	NM_026599	rno-let-7c	-0.192	79
Cgnl1	NM_026599	rno-let-7f	-0.192	79
Cgnl1	NM_026599	rno-let-7b	-0.202	81
Chac1	NM_026929	rno-miR-497	-0.165	73
Chac1	NM_026929	rno-miR-497	-0.259	92
Chac1	NM_026929	rno-miR-195	-0.118	54
Chac1	NM_026929	rno-miR-195	-0.259	91
Chac1	NM_026929	rno-miR-26b	-0.316	98
Chchd4	NM_133928	rno-miR-152	-0.268	88
Chchd4	NM_133928	rno-miR-148b-3p	-0.268	88
Chek1	NM_007691	rno-miR-320	-0.128	83
Chordc1	NM_025844	rno-miR-497	-0.192	82
Chordc1	NM_025844	rno-miR-195	-0.21	85
Chrm3	NM_033269	rno-miR-101a	-0.168	82
Chst2	NM_018763	rno-miR-384-5p	-0.203	90
Chst2	NM_018763	rno-miR-30e	-0.224	93
Chst2	NM_018763	rno-miR-30a	-0.203	90
Chst2	NM_018763	rno-miR-200b	-0.027	46
Chst2	NM_018763	rno-miR-200c	-0.027	46
Chsy1	NM_001081163	rno-miR-26b	-0.039	42
Cited2	NM_010828	rno-miR-145	-0.302	95
Cited2	NM_010828	rno-miR-200b	-0.201	94
Cited2	NM_010828	rno-miR-200c	-0.201	94
Cks2	NM_025415	rno-miR-26b	-0.337	99
Cldn1	NM_016674	rno-miR-29b	-0.117	37
Cldn1	NM_016674	rno-miR-29b	-0.271	87
Cldn1	NM_016674	rno-miR-29c	-0.117	38
Cldn1	NM_016674	rno-miR-29c	-0.271	87
Cldn2	NM_016675	rno-miR-497	-0.134	60
Cldn2	NM_016675	rno-miR-195	-0.143	66
Clec14a	NM_025809	rno-miR-384-5p	-0.02	20
Clec14a	NM_025809	rno-miR-30e	-0.02	28
Clec14a	NM_025809	rno-miR-30a	-0.02	23
Cmtm3	NM_024217	rno-miR-365	-0.287	90
Cnih4	NM_030131	rno-miR-375	-0.092	83
Cnn1	NM_009922	rno-miR-497	-0.074	32
Cnn1	NM_009922	rno-miR-195	-0.083	37
Cnn1	NM_009922	rno-miR-152	-0.131	55
Cnn1	NM_009922	rno-miR-148b-3p	-0.131	55
Cnn3	NM_028044	rno-miR-200b	-0.078	67
Cnn3	NM_028044	rno-miR-200c	-0.078	67
Cnr1	NM_007726	rno-miR-29b	-0.092	28
Cnr1	NM_007726	rno-miR-29c	-0.092	29
Cnr1	NM_007726	rno-miR-152	-0.141	60
Cnr1	NM_007726	rno-miR-148b-3p	-0.141	60
Col11a1	NM_007729	rno-miR-29b	-0.31	91
Col11a1	NM_007729	rno-miR-29b	-0.27	87
Col11a1	NM_007729	rno-miR-29c	-0.31	91
Col11a1	NM_007729	rno-miR-29c	-0.27	87
Col11a1	NM_007729	rno-miR-26b	-0.13	81
Col12a1	NM_007730	rno-miR-497	-0.213	87
Col12a1	NM_007730	rno-miR-195	-0.204	85
Col12a1	NM_007730	rno-miR-34a	-0.347	92
Col14a1	NM_181277	rno-let-7a	-0.196	80
Col14a1	NM_181277	rno-let-7d	-0.187	78
Col14a1	NM_181277	rno-let-7c	-0.196	80
Col14a1	NM_181277	rno-let-7f	-0.196	80
Col14a1	NM_181277	rno-let-7b	-0.206	82
Col15a1	NM_009928	rno-miR-29b	-0.386	95
Col15a1	NM_009928	rno-miR-29c	-0.386	96
Col15a1	NM_009928	rno-let-7a	-0.146	65
Col15a1	NM_009928	rno-let-7d	-0.146	64
Col15a1	NM_009928	rno-let-7c	-0.146	65
Col15a1	NM_009928	rno-let-7f	-0.146	65
Col15a1	NM_009928	rno-let-7b	-0.146	65
Col1a2	NM_007743	rno-miR-29b	-0.181	67
Col1a2	NM_007743	rno-miR-29c	-0.181	68
Col1a2	NM_007743	rno-let-7a	-0.325	94
Col1a2	NM_007743	rno-let-7d	-0.325	94
Col1a2	NM_007743	rno-let-7c	-0.325	94
Col1a2	NM_007743	rno-let-7f	-0.325	94
Col1a2	NM_007743	rno-let-7b	-0.325	94
Col27a1	NM_025685	rno-miR-29b	-0.169	63
Col27a1	NM_025685	rno-miR-29b	-0.143	49
Col27a1	NM_025685	rno-miR-29c	-0.15	53
Col27a1	NM_025685	rno-miR-29c	-0.143	50
Col27a1	NM_025685	rno-let-7a	-0.02	13
Col27a1	NM_025685	rno-let-7a	-0.129	57
Col27a1	NM_025685	rno-let-7d	-0.052	21
Col27a1	NM_025685	rno-let-7d	-0.129	56
Col27a1	NM_025685	rno-let-7c	-0.02	11
Col27a1	NM_025685	rno-let-7c	-0.129	57
Col27a1	NM_025685	rno-let-7f	-0.02	13
Col27a1	NM_025685	rno-let-7f	-0.132	59
Col27a1	NM_025685	rno-let-7b	-0.02	11
Col27a1	NM_025685	rno-let-7b	-0.129	57
Col2a1	NM_001113515	rno-miR-29b	-0.444	98
Col2a1	NM_031163	rno-miR-29b	-0.444	98
Col2a1	NM_001113515	rno-miR-29c	-0.444	98
Col2a1	NM_031163	rno-miR-29c	-0.444	98
Col2a1	NM_001113515	rno-miR-152	-0.377	97
Col2a1	NM_031163	rno-miR-152	-0.377	97
Col2a1	NM_001113515	rno-miR-148b-3p	-0.377	97
Col2a1	NM_031163	rno-miR-148b-3p	-0.377	97
Col5a1	NM_015734	rno-miR-29b	-0.174	65
Col5a1	NM_015734	rno-miR-29b	-0.166	61
Col5a1	NM_015734	rno-miR-29b	-0.162	60
Col5a1	NM_015734	rno-miR-29c	-0.174	65
Col5a1	NM_015734	rno-miR-29c	-0.145	51
Col5a1	NM_015734	rno-miR-29c	-0.162	60
Col5a1	NM_015734	rno-miR-26b	-0.07	60
Col5a1	NM_015734	rno-miR-672	-0.113	61
Col5a3	NM_016919	rno-miR-29b	-0.157	57
Col5a3	NM_016919	rno-miR-29b	-0.32	92
Col5a3	NM_016919	rno-miR-29b	-0.205	76
Col5a3	NM_016919	rno-miR-29c	-0.148	52
Col5a3	NM_016919	rno-miR-29c	-0.32	92
Col5a3	NM_016919	rno-miR-29c	-0.205	76
Col6a2	NM_146007	rno-miR-29b	-0.397	96
Col6a2	NM_146007	rno-miR-29c	-0.397	96
Col6a3	NM_001243009	rno-miR-29b	-0.397	96
Col6a3	NM_001243008	rno-miR-29b	-0.397	96
Col6a3	NM_001243008	rno-miR-877	-0.282	93
Col6a3	NM_001243009	rno-miR-877	-0.282	93
Col6a3	NM_001243009	rno-miR-29c	-0.397	96
Col6a3	NM_001243008	rno-miR-29c	-0.397	96
Col9a1	NM_007740	rno-miR-29b	-0.431	97
Col9a1	NM_007740	rno-miR-29c	-0.431	97
Col9a3	NM_009936	rno-miR-384-5p	-0.2	89
Col9a3	NM_009936	rno-miR-30e	-0.232	94
Col9a3	NM_009936	rno-miR-30a	-0.2	90
Col9a3	NM_009936	rno-miR-200b	-0.074	65
Col9a3	NM_009936	rno-miR-200c	-0.074	65
Cpm	NM_027468	rno-let-7a	-0.221	83
Cpm	NM_027468	rno-let-7d	-0.221	84
Cpm	NM_027468	rno-let-7c	-0.221	84
Cpm	NM_027468	rno-let-7f	-0.221	83
Cpm	NM_027468	rno-let-7b	-0.221	83
Cpne8	NM_025815	rno-miR-384-5p	-0.136	76
Cpne8	NM_025815	rno-miR-30e	-0.147	79
Cpne8	NM_025815	rno-miR-30a	-0.178	86
Cpsf6	NM_001013391	rno-miR-224	-0.151	79
Cpsf6	NM_001013391	rno-miR-142-5p	-0.127	90
Cpsf6	NM_001013391	rno-miR-384-5p	-0.135	76
Cpsf6	NM_001013391	rno-miR-30e	-0.146	79
Cpsf6	NM_001013391	rno-miR-30a	-0.146	80
Cpsf6	NM_001013391	rno-miR-145	-0.042	24
Cpsf7	NM_172302	rno-miR-29b	-0.233	82
Cpsf7	NM_001164272	rno-miR-29b	-0.233	82
Cpsf7	NM_172302	rno-miR-29c	-0.233	82
Cpsf7	NM_001164272	rno-miR-29c	-0.233	82
Crtc3	NM_173863	rno-miR-497	-0.088	37
Crtc3	NM_173863	rno-miR-195	-0.135	62
Csgalnact1	NM_172753	rno-miR-384-5p	-0.115	70
Csgalnact1	NM_172753	rno-miR-30e	-0.115	71
Csgalnact1	NM_172753	rno-miR-30a	-0.115	72
Csnk2a1	NM_007788	rno-miR-200a	-0.02	17
Csnk2a1	NM_007788	rno-miR-141	-0.02	17
Csrnp2	NM_153407	rno-miR-29b	-0.316	92
Csrnp2	NM_153407	rno-miR-497	-0.173	77
Csrnp2	NM_153407	rno-miR-375	-0.01	31
Csrnp2	NM_153407	rno-miR-29c	-0.316	92
Csrnp2	NM_153407	rno-miR-195	-0.145	67
Ctgf	NM_010217	rno-miR-26b	-0.096	72
Cth	NM_145953	rno-miR-384-5p	-0.281	98
Cth	NM_145953	rno-miR-30e	-0.281	98
Cth	NM_145953	rno-miR-30a	-0.281	98
Ctnnbip1	NM_001141930	rno-miR-29b	-0.182	68
Ctnnbip1	NM_023465	rno-miR-29b	-0.182	68
Ctnnbip1	NM_001141930	rno-miR-29c	-0.191	72
Ctnnbip1	NM_023465	rno-miR-29c	-0.191	72
Ctnnbip1	NM_023465	rno-miR-26b	-0.079	64
Ctnnbip1	NM_001141930	rno-miR-26b	-0.079	64
Ctnnbip1	NM_023465	rno-miR-145	-0.296	94
Ctnnbip1	NM_001141930	rno-miR-145	-0.296	94
Ctnnd2	NM_008729	rno-miR-384-5p	-0.05	49
Ctnnd2	NM_008729	rno-miR-34a	-0.258	84
Ctnnd2	NM_008729	rno-miR-26b	-0.206	91
Ctnnd2	NM_008729	rno-miR-30e	-0.069	56
Ctnnd2	NM_008729	rno-miR-30a	-0.05	50
Ctnnd2	NM_008729	rno-miR-200a	-0.228	94
Ctnnd2	NM_008729	rno-miR-141	-0.259	96
Ctnnd2	NM_008729	rno-miR-200b	-0.031	48
Ctnnd2	NM_008729	rno-miR-200c	-0.031	49
Cttnbp2	NM_080285	rno-miR-101a	-0.308	95
Cuedc2	NM_024192	rno-miR-378	-0.117	47
Cuedc2	NM_001164290	rno-miR-378	-0.117	47
Cuedc2	NM_001164294	rno-miR-378	-0.117	47
Cuedc2	NM_001164291	rno-miR-378	-0.117	47
Cuedc2	NM_001164293	rno-miR-378	-0.117	47
Cuedc2	NM_001164292	rno-miR-378	-0.117	47
Cuedc2	NM_001164295	rno-miR-378	-0.117	47
Cxadr	NM_001025192	rno-miR-101a	-0.02	4
Cxadr	NM_001025192	rno-miR-200a	-0.102	66
Cxadr	NM_001025192	rno-miR-141	-0.112	69
Cxcl12	NM_013655	rno-miR-101a	-0.087	52
Cxcl12	NM_001012477	rno-miR-101a	-0.087	52
Cxcl12	NM_013655	rno-miR-200a	-0.23	94
Cxcl12	NM_013655	rno-miR-200a	-0.105	67
Cxcl12	NM_001012477	rno-miR-200a	-0.03	0
Cxcl12	NM_001012477	rno-miR-200a	-0.105	67
Cxcl12	NM_013655	rno-miR-141	-0.219	93
Cxcl12	NM_013655	rno-miR-141	-0.105	67
Cxcl12	NM_001012477	rno-miR-141	-0.03	0
Cxcl12	NM_001012477	rno-miR-141	-0.105	67
Cxcr4	NM_009911	rno-miR-224	-0.095	59
Cyb561	NM_007805	rno-miR-384-5p	-0.218	92
Cyb561	NM_007805	rno-miR-30e	-0.292	98
Cyb561	NM_007805	rno-miR-30a	-0.26	97
Cyb5r4	NM_024195	rno-miR-152	-0.2	78
Cyb5r4	NM_024195	rno-miR-148b-3p	-0.2	78
Cyp46a1	NM_010010	rno-let-7a	-0.155	68
Cyp46a1	NM_010010	rno-let-7d	-0.164	70
Cyp46a1	NM_010010	rno-let-7c	-0.155	67
Cyp46a1	NM_010010	rno-let-7f	-0.155	68
Cyp46a1	NM_010010	rno-let-7b	-0.155	68
Dact1	NM_021532	rno-miR-384-5p	-0.273	97
Dact1	NM_001190466	rno-miR-384-5p	-0.273	97
Dact1	NM_021532	rno-miR-30e	-0.283	98
Dact1	NM_001190466	rno-miR-30e	-0.283	98
Dact1	NM_021532	rno-miR-30a	-0.262	97
Dact1	NM_001190466	rno-miR-30a	-0.262	97
Dact1	NM_001190466	rno-miR-200b	-0.171	90
Dact1	NM_021532	rno-miR-200b	-0.171	90
Dact1	NM_001190466	rno-miR-200c	-0.171	90
Dact1	NM_021532	rno-miR-200c	-0.171	90
Dapk1	NM_134062	rno-miR-26b	-0.161	86
Dapk1	NM_029653	rno-miR-26b	-0.161	86
Ddah1	NM_026993	rno-miR-384-5p	-0.272	97
Ddah1	NM_026993	rno-miR-30e	-0.241	95
Ddah1	NM_026993	rno-miR-30a	-0.241	96
Ddah1	NM_026993	rno-miR-378	-0.374	97
Ddr2	NM_022563	rno-miR-26b	-0.075	62
Dennd2d	NM_028110	rno-miR-193	-0.291	87
Dennd2d	NM_001093754	rno-miR-193	-0.291	87
Dhx15	NM_007839	rno-miR-145	-0.132	65
Dhx15	NM_007839	rno-miR-320	-0.326	99
Dicer1	NM_148948	rno-miR-29b	-0.183	68
Dicer1	NM_148948	rno-miR-29c	-0.183	68
Dicer1	NM_148948	rno-miR-152	-0.164	69
Dicer1	NM_148948	rno-miR-148b-3p	-0.164	69
Dixdc1	NM_178118	rno-miR-193	-0.189	56
Dixdc1	NM_178118	rno-miR-497	-0.114	50
Dixdc1	NM_178118	rno-miR-195	-0.117	53
Dixdc1	NM_178118	rno-miR-34a	-0.203	74
Dixdc1	NM_178118	rno-miR-200a	-0.134	76
Dixdc1	NM_178118	rno-miR-141	-0.125	73
Dixdc1	NM_178118	rno-miR-320	-0.01	8
Dkk2	NM_020265	rno-miR-10b	-0.193	81
Dkk3	NM_015814	rno-let-7a	-0.214	83
Dkk3	NM_015814	rno-let-7d	-0.225	84
Dkk3	NM_015814	rno-let-7c	-0.214	83
Dkk3	NM_015814	rno-let-7f	-0.214	82
Dkk3	NM_015814	rno-let-7b	-0.214	83
Dlg3	NM_001177778	rno-miR-375	-0.039	47
Dlg3	NM_001177780	rno-miR-375	-0.039	47
Dlg3	NM_001177779	rno-miR-375	-0.039	47
Dlg3	NM_016747	rno-miR-375	-0.039	47
Dlg3	NM_001177780	rno-miR-200a	-0.156	82
Dlg3	NM_001177779	rno-miR-200a	-0.156	82
Dlg3	NM_001177778	rno-miR-200a	-0.156	82
Dlg3	NM_016747	rno-miR-200a	-0.156	82
Dlg3	NM_001177778	rno-miR-141	-0.165	83
Dlg3	NM_001177780	rno-miR-141	-0.165	83
Dlg3	NM_001177779	rno-miR-141	-0.165	83
Dlg3	NM_016747	rno-miR-141	-0.165	83
Dlx3	NM_010055	rno-miR-142-5p	-0.03	64
Dlx3	NM_010055	rno-miR-365	-0.189	73
Dmd	NM_007868	rno-miR-142-5p	-0.01	50
Dmd	NM_007868	rno-miR-142-5p	-0.01	52
Dmd	NM_007868	rno-miR-384-5p	-0.07	57
Dmd	NM_007868	rno-miR-30e	-0.073	58
Dmd	NM_007868	rno-miR-30a	-0.073	59
Dmd	NM_007868	rno-miR-101a	-0.088	53
Dmd	NM_007868	rno-let-7a	-0.268	89
Dmd	NM_007868	rno-let-7d	-0.299	92
Dmd	NM_007868	rno-let-7c	-0.268	89
Dmd	NM_007868	rno-miR-320	-0.01	18
Dmd	NM_007868	rno-miR-320	-0.068	61
Dmd	NM_007868	rno-let-7f	-0.268	89
Dmd	NM_007868	rno-miR-200b	-0.022	44
Dmd	NM_007868	rno-miR-200c	-0.018	43
Dmd	NM_007868	rno-let-7b	-0.268	89
Dmpk	NM_032418	rno-miR-152	-0.367	96
Dmpk	NM_001190490	rno-miR-152	-0.367	96
Dmpk	NM_001190491	rno-miR-152	-0.367	96
Dmpk	NM_032418	rno-miR-148b-3p	-0.367	96
Dmpk	NM_001190490	rno-miR-148b-3p	-0.367	96
Dmpk	NM_001190491	rno-miR-148b-3p	-0.367	96
Dnaja2	NM_019794	rno-miR-497	-0.143	64
Dnaja2	NM_019794	rno-miR-195	-0.133	61
Dnajb1	NM_018808	rno-miR-224	-0.194	88
Dnajb1	NM_018808	rno-miR-29b	-0.144	50
Dnajb1	NM_018808	rno-miR-29c	-0.144	51
Dnajb11	NM_001190804	rno-miR-29b	-0.183	68
Dnajb11	NM_001190804	rno-miR-29c	-0.183	68
Dnajb11	NM_001190804	rno-miR-145	-0.113	55
Dnmt3a	NM_007872	rno-miR-29b	-0.217	78
Dnmt3a	NM_007872	rno-miR-29b	-0.066	20
Dnmt3a	NM_153743	rno-miR-29b	-0.061	18
Dnmt3a	NM_007872	rno-miR-29b	-0.05	16
Dnmt3a	NM_007872	rno-miR-877	-0.02	2
Dnmt3a	NM_007872	rno-miR-384-5p	-0.089	63
Dnmt3a	NM_007872	rno-miR-29c	-0.217	79
Dnmt3a	NM_007872	rno-miR-29c	-0.057	18
Dnmt3a	NM_153743	rno-miR-29c	-0.061	19
Dnmt3a	NM_007872	rno-miR-29c	-0.05	16
Dnmt3a	NM_007872	rno-miR-185	-0.02	0
Dnmt3a	NM_153743	rno-miR-26b	-0.03	7
Dnmt3a	NM_153743	rno-miR-26b	-0.01	28
Dnmt3a	NM_007872	rno-miR-26b	-0.03	7
Dnmt3a	NM_007872	rno-miR-26b	-0.01	28
Dnmt3a	NM_007872	rno-miR-30e	-0.089	63
Dnmt3a	NM_007872	rno-miR-30a	-0.089	64
Dnmt3a	NM_007872	rno-miR-101a	-0.139	75
Dnmt3a	NM_007872	rno-miR-101a	-0.036	29
Dnmt3a	NM_007872	rno-miR-200b	-0.036	50
Dnmt3a	NM_007872	rno-miR-200c	-0.036	51
Dpp4	NM_010074	rno-miR-29b	-0.121	39
Dpp4	NM_010074	rno-miR-29c	-0.121	40
Dpysl2	NM_009955	rno-miR-224	-0.122	70
Dpysl2	NM_009955	rno-miR-29b	-0.225	80
Dpysl2	NM_009955	rno-miR-384-5p	-0.03	18
Dpysl2	NM_009955	rno-miR-384-5p	-0.053	50
Dpysl2	NM_009955	rno-miR-29c	-0.225	80
Dpysl2	NM_009955	rno-miR-30e	-0.03	20
Dpysl2	NM_009955	rno-miR-30e	-0.063	54
Dpysl2	NM_009955	rno-miR-30a	-0.03	20
Dpysl2	NM_009955	rno-miR-30a	-0.063	55
Dpysl2	NM_009955	rno-miR-145	-0.109	53
Dr1	NM_026106	rno-miR-101a	-0.359	97
Dr1	NM_026106	rno-miR-200a	-0.294	98
Dr1	NM_026106	rno-miR-141	-0.294	98
Dsc2	NM_013505	rno-miR-29b	-0.259	85
Dsc2	NM_013505	rno-miR-384-5p	-0.126	73
Dsc2	NM_013505	rno-miR-29c	-0.231	81
Dsc2	NM_013505	rno-miR-30e	-0.147	79
Dsc2	NM_013505	rno-miR-30a	-0.126	75
Dsc2	NM_013505	rno-miR-152	-0.174	72
Dsc2	NM_013505	rno-miR-148b-3p	-0.174	72
Dsel	NM_001081316	rno-miR-497	-0.226	88
Dsel	NM_001081316	rno-miR-195	-0.226	88
Dusp1	NM_013642	rno-miR-101a	-0.257	92
Dusp1	NM_013642	rno-let-7a	-0.146	65
Dusp1	NM_013642	rno-let-7d	-0.146	64
Dusp1	NM_013642	rno-let-7c	-0.146	65
Dusp1	NM_013642	rno-let-7f	-0.143	64
Dusp1	NM_013642	rno-miR-200b	-0.155	87
Dusp1	NM_013642	rno-miR-200c	-0.155	87
Dusp1	NM_013642	rno-let-7b	-0.146	65
Dusp16	NM_130447	rno-miR-101a	-0.01	17
Dusp16	NM_001048054	rno-miR-101a	-0.01	17
Dusp16	NM_130447	rno-let-7a	-0.066	27
Dusp16	NM_001048054	rno-let-7a	-0.066	27
Dusp16	NM_130447	rno-let-7d	-0.063	25
Dusp16	NM_001048054	rno-let-7d	-0.063	25
Dusp16	NM_130447	rno-let-7c	-0.063	25
Dusp16	NM_001048054	rno-let-7c	-0.063	25
Dusp16	NM_130447	rno-let-7f	-0.066	27
Dusp16	NM_001048054	rno-let-7f	-0.066	27
Dusp16	NM_130447	rno-let-7b	-0.063	25
Dusp16	NM_001048054	rno-let-7b	-0.063	25
Dusp6	NM_026268	rno-miR-145	-0.33	96
Dzip1	NM_025943	rno-let-7a	-0.097	40
Dzip1	NM_025943	rno-let-7d	-0.094	37
Dzip1	NM_025943	rno-let-7c	-0.104	44
Dzip1	NM_025943	rno-let-7f	-0.097	40
Dzip1	NM_025943	rno-let-7b	-0.094	38
Ebf3	NM_010096	rno-miR-384-5p	-0.02	14
Ebf3	NM_001113414	rno-miR-384-5p	-0.02	14
Ebf3	NM_001113415	rno-miR-384-5p	-0.02	14
Ebf3	NM_001113415	rno-miR-375	-0.01	25
Ebf3	NM_001113414	rno-miR-375	-0.01	25
Ebf3	NM_010096	rno-miR-375	-0.01	25
Ebf3	NM_010096	rno-miR-30e	-0.02	12
Ebf3	NM_001113414	rno-miR-30e	-0.02	12
Ebf3	NM_001113415	rno-miR-30e	-0.02	12
Ebf3	NM_010096	rno-miR-30a	-0.02	13
Ebf3	NM_001113414	rno-miR-30a	-0.02	13
Ebf3	NM_001113415	rno-miR-30a	-0.02	13
Ebf3	NM_010096	rno-miR-145	-0.204	85
Ebf3	NM_001113415	rno-miR-145	-0.204	85
Ebf3	NM_001113414	rno-miR-145	-0.204	85
Ebf3	NM_001113415	rno-miR-145	-0.202	85
Ebf3	NM_001113414	rno-miR-145	-0.202	85
Ebf3	NM_010096	rno-miR-145	-0.202	85
Ece1	NM_199307	rno-miR-101a	-0.104	61
Ece1	NM_199307	rno-miR-145	-0.136	68
Ect2	NM_001177625	rno-miR-224	-0.088	55
Ect2	NM_001177626	rno-miR-224	-0.088	55
Ect2	NM_007900	rno-miR-224	-0.088	55
Edem1	NM_138677	rno-miR-200a	-0.258	96
Edem1	NM_138677	rno-let-7a	-0.155	68
Edem1	NM_138677	rno-let-7d	-0.155	67
Edem1	NM_138677	rno-let-7c	-0.155	67
Edem1	NM_138677	rno-miR-141	-0.268	97
Edem1	NM_138677	rno-let-7f	-0.155	68
Edem1	NM_138677	rno-let-7b	-0.155	68
Eea1	NM_001001932	rno-miR-384-5p	-0.146	79
Eea1	NM_001001932	rno-miR-34a	-0.111	33
Eea1	NM_001001932	rno-miR-30e	-0.128	74
Eea1	NM_001001932	rno-miR-672	-0.04	24
Eea1	NM_001001932	rno-miR-30a	-0.128	76
Eea1	NM_001001932	rno-let-7a	-0.196	80
Eea1	NM_001001932	rno-let-7d	-0.196	80
Eea1	NM_001001932	rno-let-7c	-0.196	80
Eea1	NM_001001932	rno-let-7f	-0.196	80
Eea1	NM_001001932	rno-let-7b	-0.196	80
Efna5	NM_207654	rno-miR-29b	-0.283	88
Efna5	NM_010109	rno-miR-29b	-0.283	88
Efna5	NM_207654	rno-miR-142-5p	-0.02	15
Efna5	NM_010109	rno-miR-142-5p	-0.02	15
Efna5	NM_207654	rno-miR-29c	-0.283	89
Efna5	NM_010109	rno-miR-29c	-0.283	89
Efna5	NM_207654	rno-miR-101a	-0.042	31
Efna5	NM_010109	rno-miR-101a	-0.042	31
Efna5	NM_010109	rno-miR-378	-0.164	71
Efna5	NM_207654	rno-miR-378	-0.164	71
Efnb3	NM_007911	rno-miR-101a	-0.109	64
Efnb3	NM_007911	rno-miR-145	-0.03	12
Egfr	NM_207655	rno-miR-200a	-0.095	63
Egfr	NM_207655	rno-miR-141	-0.104	66
Egr2	NM_010118	rno-miR-224	-0.168	83
Egr2	NM_010118	rno-miR-152	-0.174	72
Egr2	NM_010118	rno-miR-148b-3p	-0.174	72
Ehf	NM_007914	rno-miR-146a	-0.051	38
Elavl4	NM_010488	rno-miR-29b	-0.089	27
Elavl4	NM_001038698	rno-miR-29b	-0.089	27
Elavl4	NM_001163397	rno-miR-29b	-0.089	27
Elavl4	NM_001163399	rno-miR-29b	-0.089	27
Elavl4	NM_010488	rno-miR-142-5p	-0.053	72
Elavl4	NM_001038698	rno-miR-142-5p	-0.053	72
Elavl4	NM_001163399	rno-miR-142-5p	-0.053	72
Elavl4	NM_001163397	rno-miR-142-5p	-0.053	72
Elavl4	NM_001163399	rno-miR-384-5p	-0.05	49
Elavl4	NM_001163397	rno-miR-384-5p	-0.05	49
Elavl4	NM_001038698	rno-miR-384-5p	-0.05	49
Elavl4	NM_010488	rno-miR-384-5p	-0.05	49
Elavl4	NM_010488	rno-miR-375	-0.345	99
Elavl4	NM_001038698	rno-miR-375	-0.345	99
Elavl4	NM_001163399	rno-miR-375	-0.345	99
Elavl4	NM_001163397	rno-miR-375	-0.345	99
Elavl4	NM_010488	rno-miR-375	-0.01	28
Elavl4	NM_001038698	rno-miR-375	-0.01	28
Elavl4	NM_001163399	rno-miR-375	-0.01	28
Elavl4	NM_001163397	rno-miR-375	-0.01	28
Elavl4	NM_010488	rno-miR-29c	-0.089	27
Elavl4	NM_001038698	rno-miR-29c	-0.089	27
Elavl4	NM_001163397	rno-miR-29c	-0.089	27
Elavl4	NM_001163399	rno-miR-29c	-0.089	27
Elavl4	NM_001163397	rno-miR-30e	-0.02	32
Elavl4	NM_001163399	rno-miR-30e	-0.02	32
Elavl4	NM_001038698	rno-miR-30e	-0.02	32
Elavl4	NM_010488	rno-miR-30e	-0.02	32
Elavl4	NM_001163399	rno-miR-30a	-0.02	33
Elavl4	NM_001163397	rno-miR-30a	-0.02	33
Elavl4	NM_001038698	rno-miR-30a	-0.02	33
Elavl4	NM_010488	rno-miR-30a	-0.02	33
Elavl4	NM_010488	rno-miR-145	-0.128	63
Elavl4	NM_001038698	rno-miR-145	-0.128	63
Elavl4	NM_001163399	rno-miR-145	-0.128	63
Elavl4	NM_001163397	rno-miR-145	-0.128	63
Elavl4	NM_001163399	rno-miR-152	-0.137	58
Elavl4	NM_001163397	rno-miR-152	-0.137	58
Elavl4	NM_001038698	rno-miR-152	-0.137	58
Elavl4	NM_010488	rno-miR-152	-0.137	58
Elavl4	NM_001163399	rno-miR-152	-0.178	73
Elavl4	NM_001163397	rno-miR-152	-0.178	73
Elavl4	NM_001038698	rno-miR-152	-0.178	73
Elavl4	NM_010488	rno-miR-152	-0.178	73
Elavl4	NM_001163399	rno-miR-148b-3p	-0.137	58
Elavl4	NM_001163397	rno-miR-148b-3p	-0.137	58
Elavl4	NM_001038698	rno-miR-148b-3p	-0.137	58
Elavl4	NM_010488	rno-miR-148b-3p	-0.137	58
Elavl4	NM_001163397	rno-miR-148b-3p	-0.178	73
Elavl4	NM_001163399	rno-miR-148b-3p	-0.178	73
Elavl4	NM_001038698	rno-miR-148b-3p	-0.178	73
Elavl4	NM_010488	rno-miR-148b-3p	-0.178	73
Elavl4	NM_010488	rno-miR-200b	-0.022	44
Elavl4	NM_001038698	rno-miR-200b	-0.022	44
Elavl4	NM_001163397	rno-miR-200b	-0.022	44
Elavl4	NM_001163399	rno-miR-200b	-0.022	44
Elavl4	NM_010488	rno-miR-200c	-0.022	44
Elavl4	NM_001038698	rno-miR-200c	-0.022	44
Elavl4	NM_001163397	rno-miR-200c	-0.022	44
Elavl4	NM_001163399	rno-miR-200c	-0.022	44
Elf5	NM_001145813	rno-miR-101a	-0.138	75
Elf5	NM_010125	rno-miR-101a	-0.138	75
Elf5	NM_010125	rno-miR-152	-0.312	93
Elf5	NM_001145813	rno-miR-152	-0.312	93
Elf5	NM_010125	rno-miR-148b-3p	-0.312	93
Elf5	NM_001145813	rno-miR-148b-3p	-0.312	93
Ell2	NM_138953	rno-miR-384-5p	-0.304	98
Ell2	NM_138953	rno-miR-30e	-0.304	99
Ell2	NM_138953	rno-miR-30a	-0.294	98
Ell2	NM_138953	rno-miR-320	-0.224	96
Elovl4	NM_001145974	rno-miR-29b	-0.291	89
Elovl4	NM_148941	rno-miR-29b	-0.291	89
Elovl4	NM_001145974	rno-miR-877	-0.186	81
Elovl4	NM_148941	rno-miR-877	-0.186	81
Elovl4	NM_001145974	rno-miR-29c	-0.301	91
Elovl4	NM_148941	rno-miR-29c	-0.301	91
Elovl4	NM_148941	rno-let-7a	-0.137	61
Elovl4	NM_001145974	rno-let-7a	-0.137	61
Elovl4	NM_148941	rno-let-7d	-0.118	51
Elovl4	NM_001145974	rno-let-7d	-0.118	51
Elovl4	NM_148941	rno-let-7c	-0.137	61
Elovl4	NM_001145974	rno-let-7c	-0.137	61
Elovl4	NM_148941	rno-let-7f	-0.137	61
Elovl4	NM_001145974	rno-let-7f	-0.137	61
Elovl4	NM_148941	rno-let-7b	-0.137	61
Elovl4	NM_001145974	rno-let-7b	-0.137	61
Elovl6	NM_130450	rno-miR-34a	-0.015	7
Elovl6	NM_130450	rno-miR-320	-0.01	9
Emid1	NM_080595	rno-miR-29b	-0.183	68
Emid1	NM_080595	rno-miR-29c	-0.183	68
Emp1	NM_010128	rno-miR-29b	-0.067	21
Emp1	NM_010128	rno-miR-29c	-0.067	21
Emp1	NM_010128	rno-miR-101a	-0.429	99
Emp2	NM_007929	rno-miR-101a	-0.427	99
Epb4.1l1	NM_001003815	rno-miR-10b	-0.148	69
Epb4.1l1	NM_001006664	rno-miR-10b	-0.148	69
Epb4.1l1	NM_013510	rno-miR-10b	-0.148	69
Epb4.1l1	NM_013510	rno-miR-101a	-0.073	45
Epb4.1l1	NM_001006664	rno-miR-101a	-0.073	45
Epb4.1l1	NM_001003815	rno-miR-101a	-0.073	45
Epb4.1l3	NM_013813	rno-miR-384-5p	-0.14	77
Epb4.1l3	NM_013813	rno-miR-26b	-0.04	42
Epb4.1l3	NM_013813	rno-miR-30e	-0.161	82
Epb4.1l3	NM_013813	rno-miR-30a	-0.151	81
Epha4	NM_007936	rno-miR-375	-0.03	17
Epha4	NM_007936	rno-let-7a	-0.158	69
Epha4	NM_007936	rno-let-7d	-0.158	68
Epha4	NM_007936	rno-let-7c	-0.158	69
Epha4	NM_007936	rno-let-7f	-0.161	70
Epha4	NM_007936	rno-let-7b	-0.158	69
Ephb3	NM_010143	rno-miR-29b	-0.147	51
Ephb3	NM_010143	rno-miR-29c	-0.138	48
Epn2	NM_010148	rno-miR-142-5p	-0.01	28
Epn2	NM_010148	rno-miR-384-5p	-0.02	9
Epn2	NM_010148	rno-miR-34a	-0.337	91
Epn2	NM_010148	rno-miR-30e	-0.02	7
Epn2	NM_010148	rno-miR-30a	-0.02	8
Epn2	NM_010148	rno-miR-101a	-0.146	77
Epn2	NM_010148	rno-miR-152	-0.27	89
Epn2	NM_010148	rno-miR-148b-3p	-0.27	89
Epn2	NM_010148	rno-miR-320	-0.01	27
Epn3	NM_027984	rno-miR-145	-0.14	69
Erf	NM_010155	rno-miR-145	-0.079	38
Erlin1	NM_001164359	rno-miR-384-5p	-0.224	93
Erlin1	NM_001164360	rno-miR-384-5p	-0.224	93
Erlin1	NM_145502	rno-miR-384-5p	-0.224	93
Erlin1	NM_145502	rno-miR-26b	-0.127	80
Erlin1	NM_001164360	rno-miR-26b	-0.127	80
Erlin1	NM_001164359	rno-miR-26b	-0.127	80
Erlin1	NM_001164360	rno-miR-30e	-0.203	90
Erlin1	NM_001164359	rno-miR-30e	-0.203	90
Erlin1	NM_145502	rno-miR-30e	-0.203	90
Erlin1	NM_001164360	rno-miR-30a	-0.203	90
Erlin1	NM_001164359	rno-miR-30a	-0.203	90
Erlin1	NM_145502	rno-miR-30a	-0.203	90
Erlin1	NM_145502	rno-miR-145	-0.116	57
Erlin1	NM_001164360	rno-miR-145	-0.116	57
Erlin1	NM_001164359	rno-miR-145	-0.116	57
Erlin1	NM_145502	rno-miR-145	-0.107	52
Erlin1	NM_001164360	rno-miR-145	-0.107	52
Erlin1	NM_001164359	rno-miR-145	-0.107	52
Erlin1	NM_145502	rno-miR-152	-0.155	66
Erlin1	NM_001164360	rno-miR-152	-0.155	66
Erlin1	NM_001164359	rno-miR-152	-0.155	66
Erlin1	NM_145502	rno-miR-148b-3p	-0.155	66
Erlin1	NM_001164360	rno-miR-148b-3p	-0.155	66
Erlin1	NM_001164359	rno-miR-148b-3p	-0.155	66
Erlin1	NM_001164359	rno-miR-200b	-0.058	59
Erlin1	NM_001164360	rno-miR-200b	-0.058	59
Erlin1	NM_145502	rno-miR-200b	-0.058	59
Erlin1	NM_001164359	rno-miR-200c	-0.058	60
Erlin1	NM_001164360	rno-miR-200c	-0.058	60
Erlin1	NM_145502	rno-miR-200c	-0.058	60
Errfi1	NM_133753	rno-miR-152	-0.43	99
Errfi1	NM_133753	rno-miR-148b-3p	-0.43	99
Errfi1	NM_133753	rno-miR-200b	-0.072	64
Errfi1	NM_133753	rno-miR-200b	-0.088	70
Errfi1	NM_133753	rno-miR-200c	-0.072	65
Errfi1	NM_133753	rno-miR-200c	-0.088	71
Esam	NM_027102	rno-miR-26b	-0.11	77
Esrra	NM_007953	rno-miR-497	-0.112	49
Esrra	NM_007953	rno-miR-497	-0.093	40
Esrra	NM_007953	rno-miR-195	-0.149	68
Esrra	NM_007953	rno-miR-195	-0.121	55
Esrra	NM_007953	rno-miR-34a	-0.133	44
Esrra	NM_007953	rno-miR-365	-0.354	96
Ets1	NM_001038642	rno-miR-193	-0.187	55
Ets1	NM_011808	rno-miR-193	-0.187	55
Ets1	NM_001038642	rno-miR-101a	-0.116	66
Ets1	NM_011808	rno-miR-101a	-0.116	66
Ets1	NM_001038642	rno-miR-145	-0.056	28
Ets1	NM_011808	rno-miR-145	-0.056	28
Ets1	NM_001038642	rno-miR-365	-0.179	70
Ets1	NM_011808	rno-miR-365	-0.179	70
Ets1	NM_011808	rno-miR-200b	-0.087	70
Ets1	NM_001038642	rno-miR-200b	-0.087	70
Ets1	NM_001038642	rno-miR-200b	-0.02	35
Ets1	NM_011808	rno-miR-200b	-0.02	35
Ets1	NM_011808	rno-miR-200c	-0.087	70
Ets1	NM_001038642	rno-miR-200c	-0.087	70
Ets1	NM_001038642	rno-miR-200c	-0.02	35
Ets1	NM_011808	rno-miR-200c	-0.02	35
Etv4	NM_008815	rno-miR-29b	-0.179	67
Etv4	NM_008815	rno-miR-29c	-0.179	67
Etv5	NM_023794	rno-miR-101a	-0.264	92
Etv6	NM_007961	rno-miR-29b	-0.283	88
Etv6	NM_007961	rno-miR-193	-0.294	87
Etv6	NM_007961	rno-miR-29c	-0.283	89
Exo1	NM_012012	rno-miR-320	-0.24	97
Extl1	NM_019578	rno-miR-145	-0.324	96
Extl2	NM_001163515	rno-miR-384-5p	-0.219	92
Extl2	NM_001163514	rno-miR-384-5p	-0.219	92
Extl2	NM_021388	rno-miR-384-5p	-0.219	92
Extl2	NM_001163515	rno-miR-30e	-0.219	92
Extl2	NM_001163514	rno-miR-30e	-0.219	92
Extl2	NM_021388	rno-miR-30e	-0.219	92
Extl2	NM_001163514	rno-miR-30a	-0.219	93
Extl2	NM_001163515	rno-miR-30a	-0.219	93
Extl2	NM_021388	rno-miR-30a	-0.219	93
Ezh1	NM_007970	rno-miR-497	-0.154	70
Ezh1	NM_007970	rno-miR-195	-0.136	63
Ezh2	NM_001146689	rno-miR-26b	-0.318	98
Ezh2	NM_007971	rno-miR-26b	-0.318	98
Ezh2	NM_001146689	rno-miR-101a	-0.16	81
Ezh2	NM_007971	rno-miR-101a	-0.16	81
Ezh2	NM_007971	rno-miR-101a	-0.396	98
Ezh2	NM_001146689	rno-miR-101a	-0.396	98
Ezh2	NM_007971	rno-let-7a	NULL	NULL
Ezh2	NM_001146689	rno-let-7a	NULL	NULL
Ezh2	NM_007971	rno-let-7d	NULL	NULL
Ezh2	NM_001146689	rno-let-7d	NULL	NULL
Ezh2	NM_007971	rno-let-7c	NULL	NULL
Ezh2	NM_001146689	rno-let-7c	NULL	NULL
Ezh2	NM_007971	rno-let-7f	NULL	NULL
Ezh2	NM_001146689	rno-let-7f	NULL	NULL
Ezh2	NM_007971	rno-let-7b	NULL	NULL
Ezh2	NM_001146689	rno-let-7b	NULL	NULL
F2rl2	NM_010170	rno-miR-34a	-0.28	87
Fam101b	NM_029658	rno-miR-224	-0.187	86
Fam103a1	NM_025997	rno-miR-320	NULL	NULL
Fam116a	NM_001134465	rno-miR-29b	-0.262	86
Fam116a	NM_001134465	rno-miR-497	-0.146	66
Fam116a	NM_001134465	rno-miR-29c	-0.262	86
Fam116a	NM_001134465	rno-miR-195	-0.183	80
Fam116a	NM_001134465	rno-miR-10b	-0.356	96
Fam118a	NM_133750	rno-miR-26b	-0.105	75
Fam118a	NM_133750	rno-let-7a	-0.283	90
Fam118a	NM_133750	rno-let-7d	-0.283	90
Fam118a	NM_133750	rno-let-7c	-0.283	90
Fam118a	NM_133750	rno-let-7f	-0.283	90
Fam118a	NM_133750	rno-let-7b	-0.283	91
Fam176b	NM_172145	rno-miR-29b	-0.394	96
Fam176b	NM_172145	rno-miR-29c	-0.394	96
Fam178a	NM_001081225	rno-miR-26b	-0.01	21
Fam178a	NM_001081225	rno-miR-145	-0.057	29
Fam178a	NM_001081225	rno-let-7a	-0.134	60
Fam178a	NM_001081225	rno-let-7a	-0.02	11
Fam178a	NM_001081225	rno-miR-152	-0.122	51
Fam178a	NM_001081225	rno-let-7d	-0.134	58
Fam178a	NM_001081225	rno-let-7d	-0.02	10
Fam178a	NM_001081225	rno-let-7c	-0.134	60
Fam178a	NM_001081225	rno-let-7c	-0.02	8
Fam178a	NM_001081225	rno-miR-148b-3p	-0.132	56
Fam178a	NM_001081225	rno-let-7f	-0.124	54
Fam178a	NM_001081225	rno-let-7f	-0.02	11
Fam178a	NM_001081225	rno-miR-200b	-0.02	29
Fam178a	NM_001081225	rno-miR-200c	-0.02	29
Fam178a	NM_001081225	rno-let-7b	-0.134	60
Fam178a	NM_001081225	rno-let-7b	-0.02	8
Fam49a	NM_029758	rno-miR-384-5p	-0.315	99
Fam49a	NM_001146119	rno-miR-384-5p	-0.315	99
Fam49a	NM_029758	rno-miR-150	-0.056	32
Fam49a	NM_001146119	rno-miR-150	-0.056	32
Fam49a	NM_029758	rno-miR-30e	-0.325	99
Fam49a	NM_001146119	rno-miR-30e	-0.325	99
Fam49a	NM_029758	rno-miR-30a	-0.325	99
Fam49a	NM_001146119	rno-miR-30a	-0.325	99
Fam84a	NM_029007	rno-miR-101a	-0.091	55
Fat2	NM_001029988	rno-miR-200a	-0.01	21
Fat2	NM_001029988	rno-miR-141	-0.01	20
Fat4	NM_183221	rno-miR-193	-0.532	99
Fbn1	NM_007993	rno-miR-29b	-0.372	95
Fbn1	NM_007993	rno-miR-29b	-0.302	91
Fbn1	NM_007993	rno-miR-29c	-0.372	95
Fbn1	NM_007993	rno-miR-29c	-0.302	91
Fbn1	NM_007993	rno-miR-152	-0.223	83
Fbn1	NM_007993	rno-miR-152	-0.202	79
Fbn1	NM_007993	rno-miR-148b-3p	-0.223	83
Fbn1	NM_007993	rno-miR-148b-3p	-0.213	81
Fbn2	NM_010181	rno-miR-29b	-0.157	57
Fbn2	NM_010181	rno-miR-29c	-0.157	58
Fbn2	NM_010181	rno-miR-101a	-0.151	79
Fbxl19	NM_172748	rno-miR-26b	-0.222	93
Fbxl19	NM_172748	rno-miR-26b	-0.198	90
Fbxl19	NM_172748	rno-miR-200a	-0.046	42
Fbxl19	NM_172748	rno-miR-152	-0.333	95
Fbxl19	NM_172748	rno-miR-141	-0.046	42
Fbxl19	NM_172748	rno-miR-148b-3p	-0.333	94
Fbxo30	NM_001168297	rno-miR-142-5p	-0.067	76
Fbxo30	NM_027968	rno-miR-142-5p	-0.067	76
Fbxo30	NM_001168297	rno-miR-34a	-0.433	98
Fbxo30	NM_027968	rno-miR-34a	-0.433	98
Fbxo30	NM_001168297	rno-miR-365	-0.199	75
Fbxo30	NM_027968	rno-miR-365	-0.199	75
Fbxo30	NM_001168297	rno-let-7a	-0.114	49
Fbxo30	NM_027968	rno-let-7a	-0.114	49
Fbxo30	NM_001168297	rno-let-7d	-0.114	49
Fbxo30	NM_027968	rno-let-7d	-0.114	49
Fbxo30	NM_001168297	rno-let-7c	-0.114	49
Fbxo30	NM_027968	rno-let-7c	-0.114	49
Fbxo30	NM_001168297	rno-let-7f	-0.114	49
Fbxo30	NM_027968	rno-let-7f	-0.114	49
Fbxo30	NM_001168297	rno-let-7b	-0.114	50
Fbxo30	NM_027968	rno-let-7b	-0.114	50
Fbxo32	NM_026346	rno-let-7a	-0.218	83
Fbxo32	NM_026346	rno-let-7d	-0.199	81
Fbxo32	NM_026346	rno-let-7c	-0.218	83
Fbxo32	NM_026346	rno-let-7f	-0.227	84
Fbxo32	NM_026346	rno-let-7b	-0.255	87
Fgd6	NM_053072	rno-miR-384-5p	-0.119	71
Fgd6	NM_053072	rno-miR-34a	-0.427	98
Fgd6	NM_053072	rno-miR-30e	-0.119	72
Fgd6	NM_053072	rno-miR-30a	-0.119	73
Fgd6	NM_053072	rno-let-7a	-0.285	91
Fgd6	NM_053072	rno-let-7d	-0.306	92
Fgd6	NM_053072	rno-let-7c	-0.285	91
Fgd6	NM_053072	rno-let-7f	-0.285	91
Fgd6	NM_053072	rno-let-7b	-0.285	91
Fkbp1a	NM_008019	rno-miR-672	-0.119	64
Fkbp5	NM_010220	rno-miR-200a	-0.17	85
Fkbp5	NM_010220	rno-miR-141	-0.17	85
Flot2	NM_008028	rno-miR-34a	-0.166	61
Flot2	NM_001040403	rno-miR-34a	-0.166	61
Flot2	NM_001040403	rno-miR-152	-0.183	74
Flot2	NM_008028	rno-miR-152	-0.183	74
Flot2	NM_001040403	rno-miR-148b-3p	-0.183	74
Flot2	NM_008028	rno-miR-148b-3p	-0.183	74
Fn1	NM_010233	rno-miR-200b	-0.217	96
Fn1	NM_010233	rno-miR-200c	-0.217	96
Fndc3a	NM_207636	rno-miR-384-5p	-0.241	95
Fndc3a	NM_207636	rno-miR-30e	-0.209	91
Fndc3a	NM_207636	rno-miR-30a	-0.209	92
Fndc3a	NM_207636	rno-let-7a	-0.22	83
Fndc3a	NM_207636	rno-let-7a	-0.179	76
Fndc3a	NM_207636	rno-let-7d	-0.23	85
Fndc3a	NM_207636	rno-let-7d	-0.175	74
Fndc3a	NM_207636	rno-let-7c	-0.211	82
Fndc3a	NM_207636	rno-let-7c	-0.179	76
Fndc3a	NM_207636	rno-let-7f	-0.22	83
Fndc3a	NM_207636	rno-let-7f	-0.185	77
Fndc3a	NM_207636	rno-let-7b	-0.193	80
Fndc3a	NM_207636	rno-let-7b	-0.175	74
Fndc3b	NM_173182	rno-miR-384-5p	-0.01	15
Fndc3b	NM_173182	rno-miR-34a	-0.228	80
Fndc3b	NM_173182	rno-miR-30e	-0.01	17
Fndc3b	NM_173182	rno-miR-30a	-0.01	18
Fndc3b	NM_173182	rno-miR-145	-0.26	92
Fndc3b	NM_173182	rno-miR-365	-0.18	70
Fndc3b	NM_173182	rno-let-7a	-0.01	7
Fndc3b	NM_173182	rno-let-7a	-0.16	70
Fndc3b	NM_173182	rno-let-7d	-0.01	6
Fndc3b	NM_173182	rno-let-7d	-0.153	66
Fndc3b	NM_173182	rno-let-7c	-0.01	7
Fndc3b	NM_173182	rno-let-7c	-0.16	70
Fndc3b	NM_173182	rno-let-7f	-0.01	7
Fndc3b	NM_173182	rno-let-7f	-0.16	69
Fndc3b	NM_173182	rno-miR-200b	-0.117	79
Fndc3b	NM_173182	rno-miR-200c	-0.117	79
Fndc3b	NM_173182	rno-let-7b	-0.01	8
Fndc3b	NM_173182	rno-let-7b	-0.16	70
Fos	NM_010234	rno-miR-29b	-0.183	68
Fos	NM_010234	rno-miR-29c	-0.183	68
Fos	NM_010234	rno-miR-101a	-0.245	91
Foxg1	NM_008241	rno-miR-384-5p	-0.143	78
Foxg1	NM_001160112	rno-miR-384-5p	-0.143	78
Foxg1	NM_008241	rno-miR-384-5p	-0.202	89
Foxg1	NM_001160112	rno-miR-384-5p	-0.202	89
Foxg1	NM_001160112	rno-miR-34a	-0.243	82
Foxg1	NM_008241	rno-miR-34a	-0.243	82
Foxg1	NM_008241	rno-miR-30e	-0.161	82
Foxg1	NM_001160112	rno-miR-30e	-0.161	82
Foxg1	NM_008241	rno-miR-30e	-0.212	91
Foxg1	NM_001160112	rno-miR-30e	-0.212	91
Foxg1	NM_008241	rno-miR-30a	-0.161	83
Foxg1	NM_001160112	rno-miR-30a	-0.161	83
Foxg1	NM_008241	rno-miR-30a	-0.184	87
Foxg1	NM_001160112	rno-miR-30a	-0.184	87
Foxg1	NM_008241	rno-miR-378	-0.309	93
Foxg1	NM_001160112	rno-miR-378	-0.309	93
Foxg1	NM_001160112	rno-miR-200b	-0.148	85
Foxg1	NM_008241	rno-miR-200b	-0.148	85
Foxg1	NM_001160112	rno-miR-200c	-0.148	86
Foxg1	NM_008241	rno-miR-200c	-0.148	86
Foxm1	NM_008021	rno-miR-34a	-0.107	32
Foxm1	NM_008021	rno-miR-101a	-0.01	18
Foxo1	NM_019739	rno-miR-101a	-0.154	79
Foxo1	NM_019739	rno-miR-145	-0.132	65
Frem2	NM_172862	rno-let-7a	-0.2	81
Frem2	NM_172862	rno-let-7d	-0.2	81
Frem2	NM_172862	rno-let-7c	-0.2	81
Frem2	NM_172862	rno-let-7f	-0.2	80
Frem2	NM_172862	rno-miR-200b	-0.02	22
Frem2	NM_172862	rno-miR-200c	-0.02	22
Frem2	NM_172862	rno-let-7b	-0.2	81
Fst	NM_008046	rno-miR-384-5p	-0.135	76
Fst	NM_008046	rno-miR-30e	-0.124	73
Fst	NM_008046	rno-miR-30a	-0.145	79
Fstl1	NM_008047	rno-miR-29b	-0.169	63
Fstl1	NM_008047	rno-miR-29c	-0.169	63
Fstl1	NM_008047	rno-miR-378	-0.235	88
Fstl1	NM_008047	rno-miR-200b	-0.062	61
Fstl1	NM_008047	rno-miR-200c	-0.062	61
Fyn	NM_001122892	rno-miR-384-5p	-0.104	68
Fyn	NM_001122893	rno-miR-384-5p	-0.104	68
Fyn	NM_008054	rno-miR-384-5p	-0.104	68
Fyn	NM_001122892	rno-miR-30e	-0.097	66
Fyn	NM_001122893	rno-miR-30e	-0.097	66
Fyn	NM_008054	rno-miR-30e	-0.097	66
Fyn	NM_001122892	rno-miR-30a	-0.097	67
Fyn	NM_001122893	rno-miR-30a	-0.097	67
Fyn	NM_008054	rno-miR-30a	-0.097	67
Fyn	NM_008054	rno-miR-200b	-0.039	52
Fyn	NM_001122892	rno-miR-200b	-0.039	52
Fyn	NM_001122893	rno-miR-200b	-0.039	52
Fyn	NM_008054	rno-miR-200c	-0.039	52
Fyn	NM_001122893	rno-miR-200c	-0.039	52
Fyn	NM_001122892	rno-miR-200c	-0.039	52
Fzd3	NM_021458	rno-miR-142-5p	-0.053	72
Fzd3	NM_021458	rno-miR-384-5p	-0.21	91
Fzd3	NM_021458	rno-miR-30e	-0.2	89
Fzd3	NM_021458	rno-miR-30a	-0.2	90
Fzd3	NM_021458	rno-miR-365	-0.112	40
Fzd3	NM_021458	rno-let-7a	-0.113	49
Fzd3	NM_021458	rno-let-7d	-0.113	49
Fzd3	NM_021458	rno-let-7c	-0.113	49
Fzd3	NM_021458	rno-miR-320	-0.081	67
Fzd3	NM_021458	rno-let-7f	-0.123	54
Fzd3	NM_021458	rno-let-7b	-0.113	49
Fzd7	NM_008057	rno-miR-142-5p	-0.02	48
Fzd7	NM_008057	rno-miR-145	-0.076	37
G0s2	NM_008059	rno-miR-497	-0.165	73
G0s2	NM_008059	rno-miR-195	-0.147	67
Galnt3	NM_015736	rno-miR-384-5p	-0.195	89
Galnt3	NM_015736	rno-miR-30e	-0.195	88
Galnt3	NM_015736	rno-miR-30a	-0.195	89
Gas7	NM_001109657	rno-miR-29b	-0.051	16
Gas7	NM_008088	rno-miR-29b	-0.051	16
Gas7	NM_001109657	rno-miR-142-5p	-0.215	98
Gas7	NM_008088	rno-miR-142-5p	-0.215	98
Gas7	NM_001109657	rno-miR-384-5p	-0.059	53
Gas7	NM_008088	rno-miR-384-5p	-0.059	53
Gas7	NM_001109657	rno-miR-29c	-0.051	16
Gas7	NM_008088	rno-miR-29c	-0.051	16
Gas7	NM_001109657	rno-miR-30e	-0.05	48
Gas7	NM_008088	rno-miR-30e	-0.05	48
Gas7	NM_001109657	rno-miR-30a	-0.05	50
Gas7	NM_008088	rno-miR-30a	-0.05	50
Gas7	NM_001109657	rno-let-7a	-0.264	88
Gas7	NM_008088	rno-let-7a	-0.264	88
Gas7	NM_001109657	rno-let-7d	-0.264	88
Gas7	NM_008088	rno-let-7d	-0.264	88
Gas7	NM_001109657	rno-let-7c	-0.264	88
Gas7	NM_008088	rno-let-7c	-0.264	88
Gas7	NM_001109657	rno-let-7f	-0.275	90
Gas7	NM_008088	rno-let-7f	-0.275	90
Gas7	NM_001109657	rno-let-7b	-0.264	88
Gas7	NM_008088	rno-let-7b	-0.264	88
Gcap14	NM_028407	rno-miR-29b	-0.245	84
Gcap14	NM_027045	rno-miR-29b	-0.07	21
Gcap14	NM_028407	rno-miR-29c	-0.245	84
Gcap14	NM_027045	rno-miR-29c	-0.07	22
Gcap14	NM_028407	rno-miR-26b	-0.016	32
Gcap14	NM_027045	rno-miR-26b	-0.01	12
Gcnt1	NM_173442	rno-miR-145	-0.118	58
Gcnt1	NM_001136484	rno-miR-145	-0.118	58
Gcnt1	NM_010265	rno-miR-145	-0.118	58
Gcom1	NM_001033208	rno-miR-365	-0.446	99
Gcom1	NM_001033208	rno-miR-200b	-0.027	46
Gcom1	NM_001033208	rno-miR-200c	-0.031	49
Gda	NM_010266	rno-miR-384-5p	-0.03	2
Gda	NM_010266	rno-miR-30e	-0.03	3
Gda	NM_010266	rno-miR-30a	-0.03	4
Gdf10	NM_145741	rno-miR-101a	-0.126	70
Gdpd1	NM_025638	rno-let-7a	-0.187	78
Gdpd1	NM_025638	rno-let-7d	-0.187	78
Gdpd1	NM_025638	rno-let-7c	-0.187	78
Gdpd1	NM_025638	rno-let-7f	-0.187	78
Gdpd1	NM_025638	rno-let-7b	-0.187	78
Gem	NM_010276	rno-miR-200b	-0.104	75
Gem	NM_010276	rno-miR-200c	-0.104	75
Gemin8	NM_146238	rno-miR-142-5p	-0.145	93
Gfra1	NM_010279	rno-miR-145	-0.241	90
Ghitm	NM_001199122	rno-miR-378	-0.224	87
Ghitm	NM_078478	rno-miR-378	-0.224	87
Gja1	NM_010288	rno-miR-384-5p	-0.03	27
Gja1	NM_010288	rno-miR-30e	-0.03	30
Gja1	NM_010288	rno-miR-30a	-0.03	24
Gja1	NM_010288	rno-miR-101a	-0.272	93
Glb1l	NM_029010	rno-miR-142-5p	-0.113	88
Glce	NM_033320	rno-miR-142-5p	-0.049	71
Glce	NM_033320	rno-miR-384-5p	-0.058	52
Glce	NM_033320	rno-miR-384-5p	-0.041	45
Glce	NM_033320	rno-miR-34a	-0.111	33
Glce	NM_033320	rno-miR-30e	-0.077	59
Glce	NM_033320	rno-miR-30e	-0.051	48
Glce	NM_033320	rno-miR-30a	-0.058	53
Glce	NM_033320	rno-miR-30a	-0.023	38
Gldc	NM_138595	rno-miR-384-5p	-0.258	96
Gldc	NM_138595	rno-miR-30e	-0.258	96
Gldc	NM_138595	rno-miR-30a	-0.258	97
Gls	NM_001081081	rno-miR-200a	-0.188	89
Gls	NM_001081081	rno-miR-141	-0.188	88
Glud1	NM_008133	rno-miR-497	-0.247	91
Glud1	NM_008133	rno-miR-384-5p	-0.064	54
Glud1	NM_008133	rno-miR-195	-0.2	84
Glud1	NM_008133	rno-miR-30e	-0.075	58
Glud1	NM_008133	rno-miR-30a	-0.068	57
Gnai1	NM_010305	rno-miR-320	-0.23	96
Gnai3	NM_010306	rno-miR-497	-0.183	80
Gnai3	NM_010306	rno-miR-195	-0.151	69
Gnai3	NM_010306	rno-miR-200b	-0.03	16
Gnai3	NM_010306	rno-miR-200c	-0.03	16
Gnb1	NM_001160016	rno-miR-101a	-0.291	94
Gnb1	NM_001160017	rno-miR-101a	-0.291	94
Gnb1	NM_008142	rno-miR-101a	-0.291	94
Gnb1	NM_001160017	rno-miR-145	-0.098	48
Gnb1	NM_001160016	rno-miR-145	-0.098	48
Gnb1	NM_008142	rno-miR-145	-0.098	48
Golga7	NM_001042484	rno-let-7a	-0.129	57
Golga7	NM_020585	rno-let-7a	-0.129	57
Golga7	NM_001042484	rno-let-7d	-0.148	65
Golga7	NM_020585	rno-let-7d	-0.148	65
Golga7	NM_001042484	rno-let-7c	-0.129	57
Golga7	NM_020585	rno-let-7c	-0.129	57
Golga7	NM_001042484	rno-let-7f	-0.129	57
Golga7	NM_020585	rno-let-7f	-0.129	57
Golga7	NM_001042484	rno-let-7b	-0.129	57
Golga7	NM_020585	rno-let-7b	-0.129	57
Got2	NM_010325	rno-miR-384-5p	-0.044	46
Got2	NM_010325	rno-miR-30e	-0.044	45
Got2	NM_010325	rno-miR-30a	-0.044	47
Got2	NM_010325	rno-miR-320	-0.01	28
Gpr125	NM_133911	rno-miR-384-5p	-0.173	85
Gpr125	NM_133911	rno-miR-30e	-0.184	87
Gpr125	NM_133911	rno-miR-30a	-0.163	84
Gpt2	NM_173866	rno-miR-384-5p	-0.214	91
Gpt2	NM_173866	rno-miR-30e	-0.246	95
Gpt2	NM_173866	rno-miR-30a	-0.225	94
Gpx7	NM_024198	rno-miR-29b	-0.207	76
Gpx7	NM_024198	rno-miR-29c	-0.207	76
Grb10	NM_001177629	rno-miR-384-5p	-0.098	66
Grb10	NM_010345	rno-miR-384-5p	-0.098	66
Grb10	NM_001177629	rno-miR-26b	-0.212	92
Grb10	NM_010345	rno-miR-26b	-0.212	92
Grb10	NM_001177629	rno-miR-30e	-0.117	71
Grb10	NM_010345	rno-miR-30e	-0.117	71
Grb10	NM_001177629	rno-miR-30a	-0.107	70
Grb10	NM_010345	rno-miR-30a	-0.107	70
Grb10	NM_001177629	rno-miR-145	-0.096	47
Grb10	NM_010345	rno-miR-145	-0.096	47
Grb10	NM_010345	rno-miR-145	-0.331	96
Grb10	NM_001177629	rno-miR-145	-0.331	96
Grhl3	NM_001013756	rno-miR-26b	-0.238	94
Grhl3	NM_001013756	rno-miR-672	-0.186	83
Gria2	NM_001083806	rno-miR-384-5p	-0.03	23
Gria2	NM_013540	rno-miR-384-5p	-0.03	23
Gria2	NM_001083806	rno-miR-10b	-0.143	67
Gria2	NM_013540	rno-miR-10b	-0.143	67
Gria2	NM_001083806	rno-miR-30e	-0.03	23
Gria2	NM_013540	rno-miR-30e	-0.03	23
Gria2	NM_001083806	rno-miR-30a	-0.03	23
Gria2	NM_013540	rno-miR-30a	-0.03	23
Gtf2e1	NM_028812	rno-miR-200b	-0.082	68
Gtf2e1	NM_028812	rno-miR-200c	-0.082	68
Gucy1a3	NM_021896	rno-miR-200b	-0.124	80
Gucy1a3	NM_021896	rno-miR-200c	-0.124	80
H13	NM_001159553	rno-miR-200a	-0.029	35
H13	NM_001159553	rno-miR-141	-0.02	31
H2afx	NM_010436	rno-miR-145	-0.293	94
H3f3b	NM_008211	rno-miR-224	-0.285	97
H3f3b	NM_008211	rno-miR-378	-0.22	86
Has2	NM_008216	rno-miR-497	-0.14	63
Has2	NM_008216	rno-miR-195	-0.168	75
Has2	NM_008216	rno-miR-26b	-0.052	49
Has2	NM_008216	rno-let-7a	-0.121	53
Has2	NM_008216	rno-let-7d	-0.121	52
Has2	NM_008216	rno-let-7c	-0.121	53
Has2	NM_008216	rno-let-7f	-0.124	54
Has2	NM_008216	rno-let-7b	-0.121	53
Hdlbp	NM_133808	rno-miR-142-5p	-0.078	79
Hdlbp	NM_133808	rno-miR-145	-0.184	82
Hdlbp	NM_133808	rno-let-7a	-0.16	70
Hdlbp	NM_133808	rno-let-7d	-0.192	79
Hdlbp	NM_133808	rno-let-7c	-0.171	73
Hdlbp	NM_133808	rno-let-7f	-0.171	73
Hdlbp	NM_133808	rno-let-7b	-0.16	70
Hells	NM_008234	rno-miR-384-5p	-0.291	98
Hells	NM_008234	rno-miR-30e	-0.291	98
Hells	NM_008234	rno-miR-30a	-0.28	98
Higd1a	NM_019814	rno-miR-497	-0.273	93
Higd1a	NM_019814	rno-miR-195	-0.338	96
Hmgb3	NM_008253	rno-miR-200b	-0.353	99
Hmgb3	NM_008253	rno-miR-200c	-0.353	99
Hmgcs1	NM_145942	rno-miR-29b	-0.269	87
Hmgcs1	NM_145942	rno-miR-29c	-0.26	86
Hmgcs1	NM_145942	rno-miR-200a	-0.124	74
Hmgcs1	NM_145942	rno-miR-141	-0.124	73
Hn1	NM_008258	rno-miR-29b	-0.16	59
Hn1	NM_008258	rno-miR-142-5p	-0.02	58
Hn1	NM_008258	rno-miR-29c	-0.16	59
Hnrnpc	NM_001170981	rno-miR-224	-0.105	63
Hnrnpc	NM_001170982	rno-miR-224	-0.105	63
Hnrnpc	NM_001170984	rno-miR-224	-0.105	63
Hnrnpc	NM_001170983	rno-miR-224	-0.105	63
Hnrnpc	NM_016884	rno-miR-224	-0.105	63
Hnrnpc	NM_001170981	rno-miR-320	-0.043	49
Hnrnpc	NM_001170982	rno-miR-320	-0.043	49
Hnrnpc	NM_001170983	rno-miR-320	-0.043	49
Hnrnpc	NM_001170984	rno-miR-320	-0.043	49
Hnrnpc	NM_016884	rno-miR-320	-0.043	49
Hook3	NM_207659	rno-miR-29b	-0.099	30
Hook3	NM_207659	rno-miR-29c	-0.099	31
Hook3	NM_207659	rno-miR-34a	-0.013	7
Hook3	NM_207659	rno-miR-34a	-0.204	74
Hpgd	NM_008278	rno-miR-26b	-0.221	93
Hs2st1	NM_011828	rno-miR-142-5p	-0.01	22
Hs2st1	NM_011828	rno-miR-200a	-0.02	24
Hs2st1	NM_011828	rno-let-7a	-0.03	13
Hs2st1	NM_011828	rno-let-7d	-0.03	12
Hs2st1	NM_011828	rno-let-7c	-0.03	13
Hs2st1	NM_011828	rno-miR-141	-0.02	24
Hs2st1	NM_011828	rno-let-7f	-0.03	13
Hs2st1	NM_011828	rno-miR-200b	-0.02	32
Hs2st1	NM_011828	rno-miR-200c	-0.02	33
Hs2st1	NM_011828	rno-let-7b	-0.03	8
Hspa4	NM_008300	rno-miR-320	-0.111	78
Ick	NM_001163780	rno-miR-384-5p	-0.03	5
Ick	NM_019987	rno-miR-384-5p	-0.03	5
Ick	NM_019987	rno-miR-26b	-0.01	5
Ick	NM_001163780	rno-miR-26b	-0.01	5
Ick	NM_001163780	rno-miR-30e	-0.03	2
Ick	NM_019987	rno-miR-30e	-0.03	2
Ick	NM_001163780	rno-miR-30a	-0.03	5
Ick	NM_019987	rno-miR-30a	-0.03	5
Ick	NM_019987	rno-miR-101a	-0.34	96
Ick	NM_001163780	rno-miR-101a	-0.34	96
Ick	NM_019987	rno-miR-101a	-0.222	89
Ick	NM_001163780	rno-miR-101a	-0.222	89
Ick	NM_019987	rno-miR-200b	-0.039	52
Ick	NM_001163780	rno-miR-200b	-0.039	52
Ick	NM_019987	rno-miR-200c	-0.039	52
Ick	NM_001163780	rno-miR-200c	-0.039	52
Id4	NM_031166	rno-miR-101a	-0.111	64
Id4	NM_031166	rno-miR-320	-0.026	41
Ier5	NM_010500	rno-miR-384-5p	-0.01	21
Ier5	NM_010500	rno-miR-30e	-0.01	22
Ier5	NM_010500	rno-miR-30a	-0.01	22
Ier5	NM_010500	rno-miR-200b	-0.04	52
Ier5	NM_010500	rno-miR-200c	-0.04	53
Igf1r	NM_010513	rno-miR-497	-0.081	34
Igf1r	NM_010513	rno-miR-384-5p	-0.01	10
Igf1r	NM_010513	rno-miR-195	-0.074	33
Igf1r	NM_010513	rno-miR-30e	-0.01	9
Igf1r	NM_010513	rno-miR-672	-0.01	3
Igf1r	NM_010513	rno-miR-30a	-0.01	10
Igf1r	NM_010513	rno-miR-145	-0.02	4
Igf1r	NM_010513	rno-let-7a	-0.114	49
Igf1r	NM_010513	rno-let-7a	-0.208	82
Igf1r	NM_010513	rno-miR-378	-0.048	18
Igf1r	NM_010513	rno-let-7d	-0.093	37
Igf1r	NM_010513	rno-let-7d	-0.217	83
Igf1r	NM_010513	rno-let-7c	-0.114	49
Igf1r	NM_010513	rno-let-7c	-0.208	82
Igf1r	NM_010513	rno-miR-320	-0.01	11
Igf1r	NM_010513	rno-let-7f	-0.114	49
Igf1r	NM_010513	rno-let-7f	-0.208	82
Igf1r	NM_010513	rno-miR-99a	-0.219	41
Igf1r	NM_010513	rno-let-7b	-0.114	50
Igf1r	NM_010513	rno-let-7b	-0.208	82
Igf2	NM_010514	rno-miR-200a	-0.148	80
Igf2	NM_001122737	rno-miR-200a	-0.148	80
Igf2	NM_001122736	rno-miR-200a	-0.148	80
Igf2	NM_010514	rno-miR-141	-0.148	79
Igf2	NM_001122737	rno-miR-141	-0.148	79
Igf2	NM_001122736	rno-miR-141	-0.148	79
Igf2bp1	NM_009951	rno-miR-150	-0.03	18
Igf2bp1	NM_009951	rno-let-7a	-0.057	23
Igf2bp1	NM_009951	rno-let-7a	-0.01	3
Igf2bp1	NM_009951	rno-let-7a	-0.03	0
Igf2bp1	NM_009951	rno-let-7a	-0.062	25
Igf2bp1	NM_009951	rno-let-7a	-0.186	78
Igf2bp1	NM_009951	rno-let-7d	-0.068	26
Igf2bp1	NM_009951	rno-let-7d	-0.01	2
Igf2bp1	NM_009951	rno-let-7d	-0.03	0
Igf2bp1	NM_009951	rno-let-7d	-0.104	44
Igf2bp1	NM_009951	rno-let-7d	-0.186	77
Igf2bp1	NM_009951	rno-let-7c	-0.057	23
Igf2bp1	NM_009951	rno-let-7c	-0.01	3
Igf2bp1	NM_009951	rno-let-7c	-0.03	0
Igf2bp1	NM_009951	rno-let-7c	-0.062	25
Igf2bp1	NM_009951	rno-let-7c	-0.177	75
Igf2bp1	NM_009951	rno-let-7f	-0.057	23
Igf2bp1	NM_009951	rno-let-7f	-0.01	3
Igf2bp1	NM_009951	rno-let-7f	-0.03	0
Igf2bp1	NM_009951	rno-let-7f	-0.062	25
Igf2bp1	NM_009951	rno-let-7f	-0.186	77
Igf2bp1	NM_009951	rno-let-7b	-0.057	23
Igf2bp1	NM_009951	rno-let-7b	-0.01	3
Igf2bp1	NM_009951	rno-let-7b	-0.03	0
Igf2bp1	NM_009951	rno-let-7b	-0.062	25
Igf2bp1	NM_009951	rno-let-7b	-0.177	76
Igf2bp2	NM_183029	rno-let-7a	-0.342	95
Igf2bp2	NM_183029	rno-let-7d	-0.321	94
Igf2bp2	NM_183029	rno-let-7c	-0.342	95
Igf2bp2	NM_183029	rno-let-7f	-0.342	95
Igf2bp2	NM_183029	rno-let-7b	-0.374	97
Igf2bp3	NM_023670	rno-miR-142-5p	-0.141	92
Igf2bp3	NM_023670	rno-let-7a	-0.327	94
Igf2bp3	NM_023670	rno-let-7d	-0.316	93
Igf2bp3	NM_023670	rno-let-7c	-0.327	94
Igf2bp3	NM_023670	rno-miR-320	-0.236	96
Igf2bp3	NM_023670	rno-let-7f	-0.327	94
Igf2bp3	NM_023670	rno-let-7b	-0.316	93
Igfbp3	NM_008343	rno-miR-34a	-0.183	68
Igj	NM_152839	rno-miR-185	-0.125	61
Igsf10	NM_001162884	rno-miR-200b	-0.324	99
Igsf10	NM_001162884	rno-miR-200c	-0.324	99
Igsf3	NM_207205	rno-miR-384-5p	-0.161	82
Igsf3	NM_207205	rno-miR-30e	-0.172	85
Igsf3	NM_207205	rno-miR-30a	-0.151	81
Igsf3	NM_207205	rno-miR-200b	-0.068	63
Igsf3	NM_207205	rno-miR-200c	-0.068	64
Ikbkap	NM_026079	rno-let-7a	-0.346	95
Ikbkap	NM_026079	rno-let-7d	-0.346	95
Ikbkap	NM_026079	rno-let-7c	-0.346	95
Ikbkap	NM_026079	rno-let-7f	-0.346	95
Ikbkap	NM_026079	rno-let-7b	-0.346	95
Il1rap	NM_008364	rno-miR-29b	-0.32	92
Il1rap	NM_001159317	rno-miR-877	-0.142	69
Il1rap	NM_001159318	rno-miR-877	-0.125	61
Il1rap	NM_008364	rno-miR-29c	-0.32	92
Il1rn	NM_031167	rno-miR-224	-0.141	76
Il1rn	NM_001159562	rno-miR-224	-0.141	76
Il1rn	NM_001039701	rno-miR-224	-0.141	76
Ing3	NM_023626	rno-miR-877	-0.067	31
Ing3	NM_023626	rno-miR-142-5p	-0.01	40
Ing3	NM_023626	rno-miR-101a	-0.236	90
Ing3	NM_023626	rno-miR-365	-0.265	88
Ing3	NM_023626	rno-let-7a	-0.415	98
Ing3	NM_023626	rno-let-7d	-0.415	98
Ing3	NM_023626	rno-let-7c	-0.415	98
Ing3	NM_023626	rno-let-7f	-0.415	98
Ing3	NM_023626	rno-let-7b	-0.415	98
Inhbb	NM_008381	rno-miR-34a	-0.157	56
Inhbb	NM_008381	rno-miR-26b	-0.239	94
Inhbb	NM_008381	rno-miR-145	-0.081	39
Inhbb	NM_008381	rno-miR-152	-0.364	96
Inhbb	NM_008381	rno-miR-148b-3p	-0.364	96
Insig1	NM_153526	rno-miR-29b	-0.224	80
Insig1	NM_153526	rno-miR-29c	-0.224	80
Insig1	NM_153526	rno-miR-145	-0.388	98
Iqcb1	NM_177128	rno-let-7a	-0.314	93
Iqcb1	NM_177128	rno-let-7d	-0.335	95
Iqcb1	NM_177128	rno-let-7c	-0.314	93
Iqcb1	NM_177128	rno-let-7f	-0.314	93
Iqcb1	NM_177128	rno-let-7b	-0.314	93
Iqsec2	NM_001114664	rno-miR-378	-0.381	97
Iqsec2	NM_001005475	rno-miR-378	-0.381	97
Irak1	NM_001177973	rno-miR-146a	-0.389	99
Irak1	NM_001177975	rno-miR-146a	-0.389	99
Irak1	NM_008363	rno-miR-146a	-0.389	99
Irak1	NM_001177975	rno-miR-146a	-0.349	99
Irak1	NM_001177973	rno-miR-146a	-0.349	99
Irak1	NM_008363	rno-miR-146a	-0.349	99
Irs1	NM_010570	rno-miR-29b	-0.336	93
Irs1	NM_010570	rno-miR-384-5p	-0.159	82
Irs1	NM_010570	rno-miR-29c	-0.315	92
Irs1	NM_010570	rno-miR-30e	-0.149	79
Irs1	NM_010570	rno-miR-30a	-0.14	78
Irs1	NM_010570	rno-miR-145	NULL	NULL
Irs1	NM_010570	rno-miR-145	-0.03	2
Irs1	NM_010570	rno-miR-200b	-0.01	38
Irs1	NM_010570	rno-miR-200c	-0.01	39
Isoc1	NM_025478	rno-miR-497	-0.167	74
Isoc1	NM_025478	rno-miR-195	-0.167	75
Itga9	NM_133721	rno-miR-142-5p	-0.01	53
Itga9	NM_001113514	rno-miR-142-5p	-0.01	53
Itga9	NM_001113514	rno-miR-384-5p	-0.071	57
Itga9	NM_133721	rno-miR-384-5p	-0.071	57
Itga9	NM_001113514	rno-miR-30e	-0.065	54
Itga9	NM_133721	rno-miR-30e	-0.065	54
Itga9	NM_001113514	rno-miR-30a	-0.065	56
Itga9	NM_133721	rno-miR-30a	-0.065	56
Itga9	NM_133721	rno-miR-152	-0.15	64
Itga9	NM_001113514	rno-miR-152	-0.15	64
Itga9	NM_001113514	rno-miR-152	-0.272	89
Itga9	NM_133721	rno-miR-152	-0.272	89
Itga9	NM_133721	rno-miR-148b-3p	-0.15	64
Itga9	NM_001113514	rno-miR-148b-3p	-0.15	64
Itga9	NM_001113514	rno-miR-148b-3p	-0.272	89
Itga9	NM_133721	rno-miR-148b-3p	-0.272	89
Jag1	NM_013822	rno-miR-34a	-0.233	81
Jag1	NM_013822	rno-miR-26b	-0.246	94
Jund	NM_010592	rno-miR-375	-0.027	40
Kalrn	NM_177357	rno-miR-29b	-0.06	18
Kalrn	NM_001164268	rno-miR-497	-0.221	88
Kalrn	NM_001164268	rno-miR-384-5p	-0.04	44
Kalrn	NM_177357	rno-miR-29c	-0.06	19
Kalrn	NM_001164268	rno-miR-195	-0.212	86
Kalrn	NM_177357	rno-miR-34a	-0.109	33
Kalrn	NM_001164268	rno-miR-26b	-0.224	93
Kalrn	NM_001164268	rno-miR-30e	-0.044	45
Kalrn	NM_001164268	rno-miR-30a	-0.044	47
Kalrn	NM_001164268	rno-miR-365	-0.293	91
Kalrn	NM_001164268	rno-miR-200a	-0.114	71
Kalrn	NM_001164268	rno-miR-141	-0.114	70
Kalrn	NM_177357	rno-miR-200b	-0.08	68
Kalrn	NM_177357	rno-miR-200c	-0.08	68
Kank4	NM_172872	rno-miR-375	NULL	NULL
Kcnd2	NM_019697	rno-miR-101a	-0.345	97
Kcnd2	NM_019697	rno-miR-200b	-0.134	83
Kcnd2	NM_019697	rno-miR-200c	-0.134	83
Kcnj11	NM_001204411	rno-let-7a	-0.355	96
Kcnj11	NM_010602	rno-let-7a	-0.355	96
Kcnj11	NM_001204411	rno-let-7d	-0.355	96
Kcnj11	NM_010602	rno-let-7d	-0.355	96
Kcnj11	NM_001204411	rno-let-7c	-0.355	96
Kcnj11	NM_010602	rno-let-7c	-0.355	96
Kcnj11	NM_001204411	rno-let-7f	-0.366	97
Kcnj11	NM_010602	rno-let-7f	-0.366	97
Kcnj11	NM_001204411	rno-let-7b	-0.355	96
Kcnj11	NM_010602	rno-let-7b	-0.355	96
Kcnn4	NM_008433	rno-miR-497	-0.11	48
Kcnn4	NM_008433	rno-miR-497	-0.115	50
Kcnn4	NM_001163510	rno-miR-497	-0.11	48
Kcnn4	NM_001163510	rno-miR-497	-0.115	50
Kcnn4	NM_008433	rno-miR-195	-0.147	67
Kcnn4	NM_008433	rno-miR-195	-0.124	57
Kcnn4	NM_001163510	rno-miR-195	-0.147	67
Kcnn4	NM_001163510	rno-miR-195	-0.124	57
Kctd5	NM_027008	rno-miR-29b	-0.306	91
Kctd5	NM_027008	rno-miR-384-5p	-0.03	32
Kctd5	NM_027008	rno-miR-29c	-0.306	91
Kctd5	NM_027008	rno-miR-30e	-0.03	24
Kctd5	NM_027008	rno-miR-30a	-0.03	25
Khdrbs3	NM_010158	rno-miR-200a	-0.095	63
Khdrbs3	NM_010158	rno-miR-200a	-0.053	45
Khdrbs3	NM_010158	rno-miR-141	-0.099	64
Khdrbs3	NM_010158	rno-miR-141	-0.05	43
Kif23	NM_024245	rno-miR-224	-0.231	93
Kif23	NM_024245	rno-miR-497	-0.47	99
Kif23	NM_024245	rno-miR-195	-0.438	99
Kif3a	NM_008443	rno-miR-384-5p	-0.01	31
Kif3a	NM_008443	rno-miR-30e	-0.01	29
Kif3a	NM_008443	rno-miR-30a	-0.01	29
Kif3a	NM_008443	rno-miR-200a	-0.151	81
Kif3a	NM_008443	rno-miR-141	-0.162	83
Kit	NM_021099	rno-miR-193	-0.188	55
Kit	NM_001122733	rno-miR-193	-0.188	55
Kit	NM_001122733	rno-miR-142-5p	-0.102	85
Kit	NM_021099	rno-miR-142-5p	-0.102	85
Kit	NM_001122733	rno-miR-152	-0.153	65
Kit	NM_021099	rno-miR-152	-0.153	65
Kit	NM_001122733	rno-miR-148b-3p	-0.153	65
Kit	NM_021099	rno-miR-148b-3p	-0.153	65
Klf12	NM_010636	rno-miR-29b	-0.03	2
Klf12	NM_010636	rno-miR-29c	-0.03	2
Klf12	NM_010636	rno-miR-101a	-0.03	22
Klf12	NM_010636	rno-miR-145	-0.03	9
Klf12	NM_010636	rno-miR-200a	-0.269	97
Klf12	NM_010636	rno-miR-200a	-0.102	66
Klf12	NM_010636	rno-miR-141	-0.269	97
Klf12	NM_010636	rno-miR-141	-0.102	65
Klf12	NM_010636	rno-miR-200b	-0.02	25
Klf12	NM_010636	rno-miR-200c	-0.02	25
Klf9	NM_010638	rno-miR-384-5p	-0.208	90
Klf9	NM_010638	rno-miR-30e	-0.197	89
Klf9	NM_010638	rno-miR-30a	-0.197	89
Klhl23	NM_177784	rno-let-7a	-0.223	84
Klhl23	NM_177784	rno-let-7d	-0.223	84
Klhl23	NM_177784	rno-let-7c	-0.223	84
Klhl23	NM_177784	rno-let-7f	-0.195	79
Klhl23	NM_177784	rno-let-7b	-0.223	84
Kpna2	NM_010655	rno-miR-26b	-0.287	96
Kremen1	NM_032396	rno-miR-384-5p	-0.04	44
Kremen1	NM_032396	rno-miR-30e	-0.05	48
Kremen1	NM_032396	rno-miR-30a	-0.05	50
Kremen1	NM_032396	rno-let-7a	-0.11	47
Kremen1	NM_032396	rno-let-7d	-0.101	42
Kremen1	NM_032396	rno-let-7c	-0.11	47
Kremen1	NM_032396	rno-let-7f	-0.11	47
Kremen1	NM_032396	rno-let-7b	-0.101	43
Krt34	NM_027563	rno-miR-142-5p	-0.109	87
Lamc2	NM_008485	rno-miR-193	-0.461	98
Lamp2	NM_010685	rno-miR-193	-0.313	91
Lamp2	NM_010685	rno-miR-365	-0.25	86
Lats2	NM_015771	rno-miR-497	-0.227	89
Lats2	NM_015771	rno-miR-384-5p	-0.047	47
Lats2	NM_015771	rno-miR-195	-0.162	73
Lats2	NM_015771	rno-miR-30e	-0.05	48
[truncated: 3,185 more rows]
