# Supplementary material for: A Systems Biology Approach Identifies a Regulatory Network in Parotid Acinar Cell Terminal Differentiation
Source: PLoS One. 2015 Apr 30;10(4):e0125153. doi: 10.1371/journal.pone.0125153 (PMC4416001; doi:10.1371/journal.pone.0125153)
Supplement: S9 Table — Target gene enrichment analysis. Enrichment of DE clusters in predicted miRNA target genes. (XLSX) [file pone.0125153.s016.xlsx]

## Sheet: Sheet1
miRNA Predicted Targets: enrichment in DE clusters
	odds.ratio	p.value.greater	p.value.less
clust1	1.20795	0.0120081	0.990333
clust2	0.829457	0.985047	0.0186005
clust3	0	1	0.328799
clust4	0.728181	0.938072	0.0934641
clust5	0.676668	0.845764	0.292749
clust6	1.21108	0.342154	0.77423
clust7	1.47296	0.0911974	0.945296
clust8	0.445319	0.892049	0.385387
